# Supplementary material for: Accurate and efficient target prediction using a potency-sensitive influence-relevance voter
Source: J Cheminform. 2015 Dec 29;7:63. doi: 10.1186/s13321-015-0110-6 (PMC4696267; doi:10.1186/s13321-015-0110-6)
Supplement: Supplementary file 1 — 10.1186/s13321-015-0110-6 Protein targets list. [file 13321_2015_110_MOESM1_ESM.csv]

chembl_id	uniprot_kb	preferred_name
CHEMBL1770046	Q9ESG6	P2Y purinoceptor 14
CHEMBL5702
CHEMBL5297	Q82323	Protease
CHEMBL6018
CHEMBL5028	O14672	ADAM10
CHEMBL5612
CHEMBL1667681	Q9R744	PBP2
CHEMBL5486	P15127	Insulin receptor
CHEMBL1255142	Q3ZDS5	NS5B
CHEMBL5123
CHEMBL2231	P04798	Cytochrome P450 1A1
CHEMBL5434
CHEMBL2523	Q9Z1K9	ADAM17
CHEMBL5219	Q46991	IMI-1
CHEMBL1681627	P70269	Cathepsin E
CHEMBL2560	P28867	Protein kinase C delta
CHEMBL4902	Q98254	Topoiomerase 1B
CHEMBL5608	Q16288	NT-3 growth factor receptor
CHEMBL3720	P53396	ATP-citrate synthase
CHEMBL3078	P18292	Thrombin
CHEMBL3510	Q9ULX7	Carbonic anhydrase XIV
CHEMBL3643
CHEMBL2108	O60563	Cyclin T1
CHEMBL4071	P08311	Cathepsin G
CHEMBL1697669	P19022	Cadherin-2
CHEMBL5893	O60930	Ribonuclease H1
CHEMBL3034	O35186	Cathepsin K
CHEMBL2241	P09210	Glutathione S-transferase A2
CHEMBL5443	O00311	Cell division cycle 7-related protein kinase
CHEMBL4566	P26684	Endothelin receptor ET-A
CHEMBL4122	P22007	Protein farnesyltransferase beta subunit
CHEMBL4540	P96830	Phosphotyrosine-protein phosphatase PTPB
CHEMBL4631	P21451	Endothelin receptor ET-B
CHEMBL4383	P48546	Gastric inhibitory polypeptide receptor
CHEMBL3528	Q9ET64	Neutral sphingomyelinase
CHEMBL3339	Q96HH9	HCV NS3-transactivated protein 3
CHEMBL1075145	P55072	Transitional endoplasmic reticulum ATPase
CHEMBL4255	P10584	Malate dehydrogenase
CHEMBL291	Q08493	Phosphodiesterase 4C
CHEMBL3529	Q14164	Inhibitor of nuclear factor kappa B kinase epsilon subunit
CHEMBL3005	P33611	DNA polymerase subunit B
CHEMBL5211	P48999	Arachidonate 5-lipoxygenase
CHEMBL4126	P20781	Glycine receptor beta chain
CHEMBL4121	Q13554	CaM kinase II beta
CHEMBL5071	Q9Y5Y4	G protein-coupled receptor 44
CHEMBL1293226	B2RXH2	Lysine-specific demethylase 4D-like
CHEMBL5560	O04417	CaM kinase I alpha
CHEMBL1293222	Q9Y239	Nucleotide-binding oligomerization domain-containing protein 1
CHEMBL2497	P49651	Purinergic receptor P2Y1
CHEMBL5896	O75164	Lysine-specific demethylase 4A
CHEMBL2494	Q16566	CaM kinase IV
CHEMBL1955	P35916	Vascular endothelial growth factor receptor 3
CHEMBL1075024	Q9FBC5	Enoyl-(Acyl-carrier-protein) reductase
CHEMBL5077	Q9N1N9	Butyrylcholinesterase
CHEMBL1255149	Q7TMR0	Lysosomal Pro-X carboxypeptidase
CHEMBL4632	P07872	Palmitoyl-CoA oxidase
CHEMBL5381	Q60751	Insulin-like growth factor 1 receptor
CHEMBL296	P23574	GABA receptor gamma-1 subunit
CHEMBL3959	P16083	Quinone reductase 2
CHEMBL4411	Q9H7Z7	Prostaglandin E synthase 2
CHEMBL5445	P31648	GABA transporter 1
CHEMBL292	P28471	GABA receptor alpha-4 subunit
CHEMBL2539	Q6AY53	Deoxyhypusine synthase
CHEMBL3825	Q53729	Penicillin-binding protein 2
CHEMBL1250381	Q16828	Dual specificity protein phosphatase 6
CHEMBL2970	Q99MA2	Xaa-Pro aminopeptidase 2
CHEMBL2971	O60674	Tyrosine-protein kinase JAK2
CHEMBL4414	P46925	Plasmepsin 2
CHEMBL1075022	Q7X1P7	ParE
CHEMBL2395	P85973	Purine-nucleoside phosphorylase
CHEMBL4633	P22001	Voltage-gated potassium channel subunit Kv1.3
CHEMBL5070	Q820T1	Beta-ketoacyl-ACP synthase III
CHEMBL4936	P97633	Casein kinase I alpha
CHEMBL5729	P00642	Type-2 restriction enzyme EcoRI
CHEMBL3559	P08842	Steryl-sulfatase
CHEMBL299	P17252	Protein kinase C alpha
CHEMBL1255126	O15151	Protein Mdm4
CHEMBL2153	Q61239	Protein farnesyltransferase/geranylgeranyltransferase type I alpha subunit
CHEMBL2157	P10145	Interleukin-8
CHEMBL5098	P70627	Glutamate carboxypeptidase II
CHEMBL1250368	Q6UCJ9	Enoyl-acyl carrier reductase
CHEMBL295	P63138	GABA receptor beta-2 subunit
CHEMBL1075025	Q97SR4	Undecaprenyl pyrophosphate synthase
CHEMBL3421	P54750	Phosphodiesterase 1A
CHEMBL2068	P29317	Ephrin type-A receptor 2
CHEMBL5567	P08659	Luciferin 4-monooxygenase
CHEMBL3820	P35557	Hexokinase type IV
CHEMBL5255	O00206	Toll-like receptor 4
CHEMBL2973	O75116	Rho-associated protein kinase 2
CHEMBL3558	Q6RY99	Gamma-hydroxybutyrate receptor
CHEMBL1957	P08069	Insulin-like growth factor I receptor
CHEMBL5727	Q920R3	Fatty acid desaturase 1
CHEMBL5099	P31214	Steroid 5-alpha-reductase 2
CHEMBL5091	P0A554	1-deoxy-D-xylulose-5-phosphate synthase
CHEMBL3950	P38158	Alpha-glucosidase MAL32
CHEMBL298	P32239	Cholecystokinin B receptor
CHEMBL5545	Q9Y4D2	Sn1-specific diacylglycerol lipase alpha
CHEMBL1075111	Q8K418	Bombesin receptor subtype-3
CHEMBL290	Q13370	Phosphodiesterase 3B
CHEMBL4705	B1WBY8	Histone deacetylase 2
CHEMBL4630	O14757	Serine/threonine-protein kinase Chk1
CHEMBL4253	P06026	Rhizopuspepsin
CHEMBL1075117	P19332	Microtubule-associated protein tau
CHEMBL4939	P48052	Carboxypeptidase A2
CHEMBL4937	P49674	Casein kinase I epsilon
CHEMBL1667678	Q2XPY6	Extended-spectrum beta-lactamase CTX-M-53
CHEMBL1667675	Q0VTR6	ADC-14 protein
CHEMBL1667676	Q0VTR8	ADC-16 protein
CHEMBL1293229	P22736	Nuclear receptor subfamily 4 group A member 1
CHEMBL1075068	Q01583	Diacylglycerol kinase 1
CHEMBL1075029	Q4VQ11	A1 adenosine receptor
CHEMBL1667700	B2ZTR6	Beta-lactamase ADC-33
CHEMBL1667702	P11500	Heat shock protein HSP 90
CHEMBL5540	Q9X6W0	Penicillin-binding protein 1B
CHEMBL1075060	Q2KJ64	Arginase-1
CHEMBL2538	P18434	Potassium-transporting ATPase beta chain
CHEMBL2140	P48775	Tryptophan 2,3-dioxygenase
CHEMBL4129	Q6P6R0	Glutamate [NMDA] receptor associated protein 1
CHEMBL1958	P14060	3-beta-hydroxysteroid dehydrogenase/delta 5-->4-isomerase type I
CHEMBL5331	Q12866	Proto-oncogene tyrosine-protein kinase MER
CHEMBL5256	Q8N5S9	CaM-kinase kinase alpha
CHEMBL2240	Q9BWD1	Acetyl-CoA acetyltransferase, cytosolic
CHEMBL4385	P32584	Isoprenylcysteine carboxyl methyltransferase
CHEMBL5725	Q920L1	Fatty acid desaturase 1
CHEMBL5894	O62855	Deoxyribonuclease-2-alpha
CHEMBL5891	O60678	Protein arginine N-methyltransferase 3
CHEMBL4096	P04637	Cellular tumor antigen p53
CHEMBL1778	P01589	Interleukin-2 receptor alpha chain
CHEMBL4124	Q9QYN8	Histamine H3 receptor
CHEMBL1075246	P22985	Xanthine dehydrogenase/oxidase
CHEMBL4935	Q9QUR6	Prolyl endopeptidase
CHEMBL4097	Q94715	Cathepsin L2
CHEMBL1075133	Q8WTQ7	G protein-coupled receptor kinase 7
CHEMBL288	Q08499	Phosphodiesterase 4D
CHEMBL1075264	Q8J232	Isocitrate lyase
CHEMBL1977	P11473	Vitamin D receptor
CHEMBL3729	P22748	Carbonic anhydrase IV
CHEMBL4810	P04053	Terminal deoxynucleotidyltransferase
CHEMBL4098	O70370	Cathepsin S
CHEMBL1075261	Q6PRC7	Legumain-like protease
CHEMBL5372	Q8NY00	Methionyl-tRNA synthetase
CHEMBL2131	O95050	Indolethylamine N-methyltransferase
CHEMBL3946	P34948	Mannose-6-phosphate isomerase
CHEMBL1250378	Q15393	Splicing factor 3B subunit 3
CHEMBL1947	P10828	Thyroid hormone receptor beta-1
CHEMBL1667666	B5THE3	Sucrase-isomaltase
CHEMBL3609	P78396	Cyclin A1
CHEMBL4400	O02662	Beta-3 adrenergic receptor
CHEMBL1795162	P67044	Thymidylate synthase
CHEMBL5270	Q81R22	Dihydrofolate reductase
CHEMBL3936	Q9UUZ4	Alpha-galactosidase C
CHEMBL1667668	P70699	Lysosomal alpha-glucosidase
CHEMBL1941	P25021	Histamine H2 receptor
CHEMBL3738	P24527	Leukotriene A4 hydrolase
CHEMBL3201	P35869	Aryl hydrocarbon receptor
CHEMBL1946	P49286	Melatonin receptor 1B
CHEMBL1275214	O06414	1,4-Dihydroxy-2-naphthoyl-CoA synthase
CHEMBL1075320	Q81LQ4	Nicotinate-nucleotide adenylyltransferase
CHEMBL3737	Q64264	Serotonin 1a (5-HT1a) receptor
CHEMBL3047	Q9NXG6	Hypoxia-inducible factor prolyl 4-hydroxylase
CHEMBL5867	P35327	Transcriptional activator protein luxR
CHEMBL1667667	P23780	Beta-galactosidase
CHEMBL1667669	Q70YI1	Outer membrane protein MIP
CHEMBL5862	P32301	Glucagon-like peptide 1 receptor
CHEMBL3607	P42260	Glutamate receptor ionotropic kainate 2
CHEMBL5048	Q6PIU2	Neutral cholesterol ester hydrolase 1
CHEMBL2555	P0A884	Thymidylate synthase
CHEMBL4719	Q9Z0J4	Nitric-oxide synthase, brain
CHEMBL2014	P41146	Nociceptin receptor
CHEMBL2496	Q64663	P2X purinoceptor 7
CHEMBL3602	Q9R0C9	Sigma opioid receptor
CHEMBL4241	P52020	Squalene monooxygenase
CHEMBL3943	P31389	Histamine H1 receptor
CHEMBL2554	P98105	Selectin E
CHEMBL5424	P07308	Acyl-CoA desaturase 1
CHEMBL3733	P12657	Muscarinic acetylcholine receptor M1
CHEMBL2940	P06734	Immunoglobulin epsilon Fc receptor
CHEMBL5271	Q81RP3	NH(3)-dependent NAD(+) synthetase
CHEMBL2949	P05979	Cyclooxygenase-1
CHEMBL4607	P50052	Angiotensin II type 2 (AT-2) receptor
CHEMBL4408	O95263	Phosphodiesterase 8B
CHEMBL4245	P62508	Estrogen-related receptor gamma
CHEMBL4710	P16305	GABA receptor alpha-6 subunit
CHEMBL1697658	P33302	Pleiotropic ABC efflux transporter of multiple drugs
CHEMBL5865	P33905	Transcriptional activator protein traR
CHEMBL4718	Q9BUB5	MAP kinase-interacting serine/threonine-protein kinase MNK1
CHEMBL2804	P29994	Inositol 1,4,5-trisphosphate receptor type 1
CHEMBL4542	P65716	Probable low molecular weight protein-tyrosine-phosphatase
CHEMBL4135	P53609	Geranylgeranyl transferase type I beta subunit
CHEMBL4623	O31211	UDP-N-acetylmuramate--L-alanine ligase
CHEMBL4626	P47743	Metabotropic glutamate receptor 8
CHEMBL3606	Q8WWL7	G2/mitotic-specific cyclin B3
CHEMBL4394	Q9NYA1	Sphingosine kinase 1
CHEMBL2499	P42337	PI3-kinase p110-alpha subunit
CHEMBL4715	P00592	Phospholipase A2 group 1B
CHEMBL4625	Q07817	Apoptosis regulator Bcl-X
CHEMBL2015	Q05586	Glutamate (NMDA) receptor subunit zeta 1
CHEMBL4401	P28088	Endothelin receptor ET-B
CHEMBL5868	P35398	Nuclear receptor ROR-alpha
CHEMBL1940	Q13936	Voltage-gated L-type calcium channel alpha-1C subunit
CHEMBL4600	Q13153	Serine/threonine-protein kinase PAK 1
CHEMBL1949	P62937	Cyclophilin A
CHEMBL1075134	P42346	Serine/threonine-protein kinase mTOR
CHEMBL3735	P19320	Vascular cell adhesion protein 1
CHEMBL5731	P00751	Complement factor B
CHEMBL3945	P32738	Choline acetylase
CHEMBL2801	Q13557	CaM kinase II delta
CHEMBL4429	P29371	Neurokinin 3 receptor
CHEMBL4247	Q9UM73	ALK tyrosine kinase receptor
CHEMBL3045	P05771	Protein kinase C beta
CHEMBL4543	P63456	3-oxoacyl-[acyl-carrier-protein] synthase 2
CHEMBL6069	P0A5R0	Pantothenate synthetase
CHEMBL1942	P18089	Alpha-2b adrenergic receptor
CHEMBL4549	P04114	Apolipoprotein B-100
CHEMBL2553	Q15418	Ribosomal protein S6 kinase alpha 1
CHEMBL2492	P36544	Neuronal acetylcholine receptor protein alpha-7 subunit
CHEMBL4398	P41231	Purinergic receptor P2Y2
CHEMBL4391	P19112	Fructose-1,6-bisphosphatase
CHEMBL3608	Q01279	Epidermal growth factor receptor erbB1
CHEMBL5441	B0BL08	Dihydrofolate reductase
CHEMBL2498	P32871	PI3-kinase p110-alpha subunit
CHEMBL3751	O95718	Estrogen-related receptor beta
CHEMBL3048	P29476	Nitric-oxide synthase, brain
CHEMBL1667665	Q1A7N1	Transient receptor potential M8 protein
CHEMBL4409	Q9Y233	Phosphodiesterase 10A
CHEMBL1793	Q03431	Parathyroid hormone receptor
CHEMBL1945	P48039	Melatonin receptor 1A
CHEMBL2918	P22694	cAMP-dependent protein kinase beta-1 catalytic subunit
CHEMBL6078	P56068	Glutamate racemase
CHEMBL1275217	P13501	C-C motif chemokine 5
CHEMBL5636	P29338	Eukaryotic translation initiation factor 4E
CHEMBL3605	Q6IE76	Squalene synthetase
CHEMBL3603	P05555	Integrin alpha M
CHEMBL6075	Q9Y006	HAP protein (Putative aspartic proteinase)
CHEMBL6076	P50250	Adenosylhomocysteinase
CHEMBL6071	Q0PJ46	Lactate dehydrogenase
CHEMBL6072	Q6VVP7	Malate dehydrogenase
CHEMBL5427	Q86Z02	Homeodomain-interacting protein kinase 1
CHEMBL1770041	Q60F97	5-hydroxytryptamine receptor 2C
CHEMBL3736	Q9BYF1	Angiotensin-converting enzyme 2
CHEMBL1075103	P00830	ATP synthase subunit beta, mitochondrial
CHEMBL1075105	Q12974	Protein tyrosine phosphatase type IVA 2
CHEMBL3042	P68404	Protein kinase C beta
CHEMBL3040	O75419	CDC45-related protein
CHEMBL5425	P07998	Ribonuclease pancreatic
CHEMBL2772	P24470	Cytochrome P450 2C23
CHEMBL1287619	Q9URB4	Fructose-bisphosphate aldolase
CHEMBL1075033	A0T123	Calcium dependent protein kinase
CHEMBL1075030	P04185	Urokinase-type plasminogen activator
CHEMBL1287618	P56109	Fructose-bisphosphate aldolase
CHEMBL3755	Q63207	Coagulation factor X
CHEMBL6144	P43250	G protein-coupled receptor kinase 6
CHEMBL2592	P29276	Adenosine A2b receptor
CHEMBL2824	P54136	Arginyl-tRNA synthetase
CHEMBL6015	P03471	Neuraminidase
CHEMBL1250401	O88704	Potassium/sodium hyperpolarization-activated cyclic nucleotide-gated channel 1
CHEMBL1744485	P0A1V9	Beta-lactamase OXA-2
CHEMBL4879	P12104	Fatty acid binding protein intestinal
CHEMBL5614	Q69ZF3	Non-lysosomal glucosylceramidase
CHEMBL1075306	Q9QZX7	Serine racemase
CHEMBL1969	P07101	Tyrosine 3-hydroxylase
CHEMBL1965	Q01718	Melanocortin receptor 2
CHEMBL1964	Q9UK17	Voltage-gated potassium channel subunit Kv4.3
CHEMBL5909	Q9NWT6	Hypoxia-inducible factor 1-alpha inhibitor
CHEMBL1075276	P70343	Caspase-4
CHEMBL5298	Q836J0	Glutamate racemase
CHEMBL1075319	Q7Z2W7	Transient receptor potential cation channel subfamily M member 8
CHEMBL3063	P00767	Beta-chymotrypsin
CHEMBL5647	Q8SPZ1	Gonadotropin-releasing hormone receptor
CHEMBL2127	P11150	Hepatic lipase
CHEMBL2124	O35811	Pyrimidinergic receptor P2Y4
CHEMBL2125	Q62666	Vesicular acetylcholine transporter
CHEMBL2122	P51579	P2X purinoceptor 6
CHEMBL1250417	Q9Y3Q4	Potassium/sodium hyperpolarization-activated cyclic nucleotide-gated channel 4
CHEMBL3831	Q7KZI7	MAP/microtubule affinity-regulating kinase 2
CHEMBL5286	P50454	Collagen-binding protein 1
CHEMBL5284	Q96RR4	CaM-kinase kinase beta
CHEMBL3543	Q63371	Pyrimidinergic receptor P2Y6
CHEMBL3618	P12259	Coagulation factor V
CHEMBL5301	A0MJA4	Niemann-Pick C1-like 1 protein
CHEMBL2238	P30935	Somatostatin receptor 3
CHEMBL2460	Q9XTA2	Prolyl endopeptidase
CHEMBL2232	Q16549	Subtilisin/kexin type 7
CHEMBL6067	O50426	LmbE-related protein
CHEMBL2237	Q60614	Adenosine A2b receptor
CHEMBL2466	P04351	Interleukin-2
CHEMBL4815	P05363	Neurokinin 2 receptor
CHEMBL3728	P02769	Serum albumin
CHEMBL1075137	Q9BT73	Proteasome assembly chaperone 3
CHEMBL5701	Q9H2K8	Serine/threonine-protein kinase TAO3
CHEMBL2700	P70596	Melanocortin receptor 4
CHEMBL4651	O02853	Prostaglandin D2 synthase
CHEMBL5374	P53790	Sodium/glucose cotransporter 1
CHEMBL1163125	O60885	Bromodomain-containing protein 4
CHEMBL3055	P50613	Cyclin-dependent kinase 7
CHEMBL1287624	Q8NA19	Lethal(3)malignant brain tumor-like protein 4
CHEMBL4471	P00735	Thrombin
CHEMBL2576	P07807	Dihydrofolate reductase
CHEMBL3541	Q9ZTP8	Histone deacetylase HD1B
CHEMBL2706	P23467	Receptor-type tyrosine-protein phosphatase beta
CHEMBL4657	Q6V1X1	Dipeptidyl peptidase VIII
CHEMBL1979	P0C002	Dihydropteroate synthase type I
CHEMBL1287625	Q05BQ5	MBT domain-containing protein 1
CHEMBL2381	P16469	Arachidonate 12-lipoxygenase
CHEMBL2959	Q08881	Tyrosine-protein kinase ITK/TSK
CHEMBL5879	O60760	Hematopoietic prostaglandin D synthase
CHEMBL1075138	Q9NUW8	Tyrosyl-DNA phosphodiesterase 1
CHEMBL3835	P51955	Serine/threonine-protein kinase NEK2
CHEMBL5649	Q8TCW9	Prokineticin receptor 1
CHEMBL4675	Q64560	Tripeptidyl aminopeptidase
CHEMBL3613	P30279	G1/S-specific cyclin D2
CHEMBL4472	Q29463	Trypsin II
CHEMBL5461	P08151	Zinc finger protein GLI1
CHEMBL4478	Q00975	Voltage-gated N-type calcium channel alpha-1B subunit
CHEMBL287	Q99720	Sigma opioid receptor
CHEMBL1075205	P26993	Exoenzyme S synthesis regulatory protein exsA
CHEMBL1075263	P61814	C-C chemokine receptor type 5
CHEMBL1075130	Q9PPP5	Thymidine kinase
CHEMBL284	P27487	Dipeptidyl peptidase IV
CHEMBL285	O70536	Acyl coenzyme A:cholesterol acyltransferase 1
CHEMBL1075317	P61964	WD repeat-containing protein 5
CHEMBL4670	Q16644	MAP kinase-activated protein kinase 3
CHEMBL286	P00797	Renin
CHEMBL1744491	Q59514	Beta-lactamase BRO-1
CHEMBL289	P10635	Cytochrome P450 2D6
CHEMBL5871	P23416	Glycine receptor subunit alpha-2
CHEMBL4650	Q01062	Phosphodiesterase 2A
CHEMBL1075310	Q8BLA8	Transient receptor potential cation channel subfamily A member 1
CHEMBL3836	P53667	LIM domain kinase 1
CHEMBL3545	Q2KIM0	Alpha-L-fucosidase 1
CHEMBL5541	Q9XYC7	Histone deacetylase
CHEMBL3569	P33247	Squalene-hopene cyclase
CHEMBL1971	O60706	Sulfonylurea receptor 2
CHEMBL1974	P36888	Tyrosine-protein kinase receptor FLT3
CHEMBL2815	P04629	Nerve growth factor receptor Trk-A
CHEMBL282	Q8VHN2	Glutamate [NMDA] receptor subunit 3B
CHEMBL1287623	Q96JM7	Lethal(3)malignant brain tumor-like protein 3
CHEMBL4674	P53778	MAP kinase p38 gamma
CHEMBL3726	P07650	Thymidine phosphorylase
CHEMBL2708	Q16584	Mitogen-activated protein kinase kinase kinase 11
CHEMBL3724	Q9HBW0	Lysophosphatidic acid receptor Edg-4
CHEMBL2044	P80404	Gamma-amino-N-butyrate transaminase
CHEMBL280	P45452	Matrix metalloproteinase 13
CHEMBL4091	P45568	1-deoxyxylulose-5-phosphate reductoisomerase
CHEMBL281	Q95323	Carbonic anhydrase IV
CHEMBL2230	Q8CGR7	Uridine phosphorylase 2
CHEMBL5287	Q14973	Bile acid transporter
CHEMBL4090	P90584	Protein kinase Pfmrk
CHEMBL4816	Q9Y243	Serine/threonine-protein kinase AKT3
CHEMBL3721	P10632	Cytochrome P450 2C8
CHEMBL5233	P63086	Mitogen-activated protein kinase 1
CHEMBL3051	Q06518	Nitric oxide synthase, inducible
CHEMBL5285	Q99683	Mitogen-activated protein kinase kinase kinase 5
CHEMBL3057	P12938	Cytochrome P450 2D3
CHEMBL2129	P37230	Peroxisome proliferator-activated receptor alpha
CHEMBL3058	Q14940	Sodium/hydrogen exchanger 5
CHEMBL2616	P24752	Acetyl-CoA acetyltransferase, mitochondrial
CHEMBL4093	P55055	LXR-beta
CHEMBL3949	P35463	Endothelin receptor ET-B
CHEMBL1744490	Q2V0Y6	Beta-lactamase pse-1
CHEMBL4092	P49187	c-Jun N-terminal kinase 3
CHEMBL1649054	Q9I7A8	Peptide deformylase
CHEMBL5465	Q13563	Polycystin-2
CHEMBL1972	Q12879	Glutamate [NMDA] receptor subunit epsilon 1
CHEMBL3052	P49891	Estrogen sulfotransferase
CHEMBL5543	Q9Y463	Dual specificity tyrosine-phosphorylation-regulated kinase 1B
CHEMBL1781862	Q9BJF5	Calmodulin-domain protein kinase 1
CHEMBL3548	P30418	Peptide N-myristoyltransferase 1
CHEMBL5026	O00418	Serine/threonine-protein kinase EEF2K
CHEMBL2128	P23204	Peroxisome proliferator-activated receptor alpha
CHEMBL5280	Q9LGC6	Alpha-glucosidase
CHEMBL3117	P35790	Choline kinase alpha
CHEMBL3701	Q01158	Luciferase
CHEMBL5282	P11509	Cytochrome P450 2A6
CHEMBL3839	Q03142	Fibroblast growth factor receptor 4
CHEMBL1293205	Q6Y3N0	CCR2 protein
CHEMBL1293204	O55193	C-C chemokine receptor type 2
CHEMBL2926	Q6P4F1	Fucosyltransferase 10
CHEMBL1781867	P54697	Myosin-J heavy chain
CHEMBL1781866	Q02440	Myosin-Va
CHEMBL1781868	Q53EL6	Programmed cell death protein 4
CHEMBL5296	Q82122	Genome polyprotein
CHEMBL1075316	P35384	Extracellular calcium-sensing receptor
CHEMBL1075311	P06869	Urokinase-type plasminogen activator
CHEMBL2570	P43346	Deoxycytidine kinase
CHEMBL5918	O15438	Canalicular multispecific organic anion transporter 2
CHEMBL1075262	Q9BDS8	C-C chemokine receptor type 3
CHEMBL5911	Q9NXB9	Elongation of very long chain fatty acids protein 2
CHEMBL1250341	D1MIX9	Beta-lactamase GES-13
CHEMBL1250346	P0AF14	5'-methylthioadenosine/S-adenosylhomocysteine nucleosidase
CHEMBL1250344	O15270	Serine palmitoyltransferase 2
CHEMBL5870	Q02224	Centromere-associated protein E
CHEMBL2612	P26640	Valyl-tRNA synthetase 2
CHEMBL5700	Q9H1C0	Lysophosphatidic acid receptor 5
CHEMBL5061	O15770	Glutathione reductase
CHEMBL5671	P80370	Protein delta homolog 1
CHEMBL5670	P80366	Fe(3+)-Zn(2+) purple acid phosphatase
CHEMBL4270	P09238	Matrix metalloproteinase 10
CHEMBL4273	Q13976	cGMP-dependent protein kinase 1 beta
CHEMBL2484	Q04844	Acetylcholine receptor protein epsilon chain
CHEMBL2719	P27824	Calnexin
CHEMBL4525	Q9UEE5	Serine/threonine-protein kinase 17A
CHEMBL2711	Q62865	Phosphodiesterase 3A
CHEMBL2710	P17164	Alpha-L-fucosidase I
CHEMBL3444	P00346	Malate dehydrogenase mitochondrial
CHEMBL2133	E9PZQ0	Ryanodine receptor 1
CHEMBL2138	P43165	Carbonic anhydrase VA
CHEMBL3845	Q3TR36	P2X purinoceptor 4
CHEMBL5294	Q12778	Forkhead box protein O1
CHEMBL2825	P49641	Alpha-mannosidase 2A2
CHEMBL3530	O14733	Dual specificity mitogen-activated protein kinase kinase 7
CHEMBL3193	P16068	Guanylate cyclase soluble beta-1 chain
CHEMBL3977	P51160	Phosphodiesterase 6C
CHEMBL6017	Q70I53	Histone deacetylase-like amidohydrolase
CHEMBL6014	Q96PF2	Testis-specific serine/threonine-protein kinase 2
CHEMBL2224	Q95254	Ghrelin receptor
CHEMBL6010	O75956	Cyclin-dependent kinase 2-associated protein 2
CHEMBL1075121	O75884	Putative hydrolase RBBP9
CHEMBL1075122	O95456	Proteasome assembly chaperone 1
CHEMBL3065	P19785	Estrogen receptor alpha
CHEMBL1250404	O78750	Cytochrome c oxidase subunit 2
CHEMBL1250406	P46943	Translation factor GUF1, mitochondrial
CHEMBL3261	P17105	Inositol-trisphosphate 3-kinase A
CHEMBL3265	Q9TTK6	Amine oxidase, copper containing
CHEMBL3267	P48736	PI3-kinase p110-gamma subunit
CHEMBL3634	Q864F1	Phosphodiesterase 5
CHEMBL4893	A3EZI9	Hepatitis C virus NS3 protease/helicase
CHEMBL2136	P20142	Pepsinogen C
CHEMBL3288	P11716	Ryanodine receptor 1
CHEMBL6011	O78749	Cytochrome c oxidase subunit 1
CHEMBL4707	Q9NRE1	Matrix metalloproteinase 26
CHEMBL3633	P09215	Protein kinase C delta
CHEMBL5378	P16109	P-selectin
CHEMBL2718	P70579	Metabotropic glutamate receptor 8
CHEMBL3226	P0CO23	Imidazoleglycerol-phosphate dehydratase
CHEMBL3194	P02766	Transthyretin
CHEMBL1744488	P14488	Beta-lactamase 2
CHEMBL4898	Q16620	Neurotrophic tyrosine kinase receptor type 2
CHEMBL5450	P28565	Serotonin 1d (5-HT1d) receptor
CHEMBL3286	P00749	Urokinase-type plasminogen activator
CHEMBL3190	P48058	Glutamate receptor ionotropic, AMPA 4
CHEMBL3994	Q6GI75	Enoyl-[acyl-carrier-protein] reductase
CHEMBL3060	Q9Y345	Glycine transporter 2
CHEMBL3067	P31422	Metabotropic glutamate receptor 3
CHEMBL3998	P20288	Dopamine D2 receptor
CHEMBL4892	P18130	Alpha-1a adrenergic receptor
CHEMBL6121	Q9BZ11	Disintegrin and metalloproteinase domain-containing protein 33
CHEMBL1250403	O18531	Ecdysone receptor
CHEMBL2957	P06868	Plasminogen
CHEMBL2135	P49653	P2X purinoceptor 2
CHEMBL4501	P23443	Ribosomal protein S6 kinase 1
CHEMBL3289	Q8K4F2	Arachidonate 15-lipoxygenase, type II
CHEMBL6016	P39045	D-alanyl-D-alanine carboxypeptidase
CHEMBL2481	P68181	cAMP-dependent protein kinase beta-1 catalytic subunit
CHEMBL2130	P97714	Alpha-1d adrenergic receptor
CHEMBL1966	Q02127	Dihydroorotate dehydrogenase
CHEMBL3703	O53430	Mycothiol S-conjugate amidase
CHEMBL5962	P55058	Phospholipid transfer protein
CHEMBL3287	P01590	Interleukin-2 receptor alpha chain
CHEMBL2954	P25774	Cathepsin S
CHEMBL1075277	P55097	Cathepsin K
CHEMBL3995	Q6GGV9	Penicillin-binding protein 2
CHEMBL2717	Q9HCR9	Phosphodiesterase 11A
CHEMBL2001	Q9H244	Purinergic receptor P2Y12
CHEMBL5139	B1AH88	Peripheral-type benzodiazepine receptor
CHEMBL2820	P03951	Coagulation factor XI
CHEMBL2545	Q00690	Selectin E
CHEMBL3263	P58406	Histamine H3 receptor
CHEMBL2958	P26769	Adenylate cyclase type II
CHEMBL2955	O95136	Sphingosine 1-phosphate receptor Edg-5
CHEMBL4506	Q96EB6	NAD-dependent deacetylase sirtuin 1
CHEMBL6124	Q9C5U0	Histidine kinase
CHEMBL3849	Q16850	Cytochrome P450 51
CHEMBL2148	P52333	Tyrosine-protein kinase JAK3
CHEMBL3534	O74189	Dolichyl-phosphate-mannose--protein mannosyltransferase 1
CHEMBL5295	Q12840	Kinesin heavy chain isoform 5A
CHEMBL4279	O02776	Poly [ADP-ribose] glycohydrolase
CHEMBL3198	P21836	Acetylcholinesterase
CHEMBL5619	P27695	DNA-(apurinic or apyrimidinic site) lyase
CHEMBL3062	P11799	Myosin light chain kinase, smooth muscle
CHEMBL5291	P06797	Cathepsin L1
CHEMBL2003	P13631	Retinoic acid receptor gamma
CHEMBL3061	Q9XSW7	Phosphodiesterase 3A
CHEMBL2225	P09668	Cathepsin H
CHEMBL3669	P18266	Glycogen synthase kinase-3 beta
CHEMBL3840	P08543	Ribonucleoside-diphosphate reductase large chain
CHEMBL3819	Q92633	Lysophosphatidic acid receptor Edg-2
CHEMBL1961	P30572	Chitin synthase 2
CHEMBL3369	P07861	Neprilysin
CHEMBL2716	Q8WUI4	Histone deacetylase 7
CHEMBL4754	P68890	Glutamyl-tRNA(Gln) amidotransferase subunit C
CHEMBL3199	P37136	Acetylcholinesterase
CHEMBL3847	Q9Y478	AMP-activated protein kinase, beta-1 subunit
CHEMBL6126	Q9EPK8	Transient receptor potential cation channel subfamily V member 4
CHEMBL3991	P08709	Coagulation factor VII
CHEMBL2487	P05067	Beta amyloid A4 protein
CHEMBL2004	P48443	Retinoid X receptor gamma
CHEMBL1795143	Q86W56	Poly(ADP-ribose) glycohydrolase
CHEMBL6125	Q9C5U1	Histidine kinase
CHEMBL1968	P07099	Epoxide hydrolase 1
CHEMBL3368	P06536	Glucocorticoid receptor
CHEMBL3268	Q9UBF8	PI4-kinase beta subunit
CHEMBL3663	P62993	Growth factor receptor-bound protein 2
CHEMBL4278	Q9BZM2	Group IIF secretory phospholipase A2
CHEMBL5306	A5A4K8	Motilin receptor
CHEMBL6129	Q9ERM3	Diacylglycerol O-acyltransferase 1
CHEMBL1615387	Q15788	Nuclear receptor coactivator 1
CHEMBL1649048	Q13609	Deoxyribonuclease gamma
CHEMBL3361	P30729	Dopamine D4 receptor
CHEMBL3818	P04757	Neuronal acetylcholine receptor subunit alpha-3
CHEMBL1641337	Q3S5C3	Efflux transporter
CHEMBL1641338	Q48435	Class C beta-lactamase CMY-36
CHEMBL1641339	B8R6A5	PenB class A beta-lactamase
CHEMBL2566	B7X946	Melatonin receptor 1B
CHEMBL1075308	P19221	Thrombin
CHEMBL1075303	P28571	Sodium- and chloride-dependent glycine transporter 1
CHEMBL1795163	P0C5S6	Autoinducer 1 sensor kinase/phosphatase luxN
CHEMBL5627	P29376	Leukocyte tyrosine kinase receptor
CHEMBL1795127	Q9QNF7	Thymidine kinase
CHEMBL4215	P06278	Alpha-amylase
CHEMBL3143	P00451	Coagulation factor VIII
CHEMBL4519	P70032	Serine/threonine-protein kinase PLK1
CHEMBL1963	P16473	Thyroid stimulating hormone receptor
CHEMBL3066	P30969	Gonadotropin-releasing hormone receptor
CHEMBL2007	P16234	Platelet-derived growth factor receptor alpha
CHEMBL5901	Q03114	Cell division protein kinase 5
CHEMBL1250353	P17442	Phosphate system positive regulatory protein PHO81
CHEMBL5288	P06400	Retinoblastoma-associated protein
CHEMBL6168	O95870	Protein BAT5
CHEMBL6166	O95819	Mitogen-activated protein kinase kinase kinase kinase 4
CHEMBL1255138	P59676	Penicillin-binding protein 2X
CHEMBL1255133	P0A3M5	Penicillin-binding protein 2B
CHEMBL4528	Q12794	Hyaluronidase-1
CHEMBL6164	O95271	Tankyrase-1
CHEMBL5846	P52176	Matrix metalloproteinase-9
CHEMBL5842	O75015	Low affinity immunoglobulin gamma Fc region receptor III-B
CHEMBL5843	Q14376	UDP-glucose 4-epimerase
CHEMBL3676	P51682	C-C chemokine receptor type 5
CHEMBL2317	O00483	NADH-ubiquinone oxidoreductase MLRQ subunit
CHEMBL4466	P51050	Melatonin receptor 1B
CHEMBL4520	Q9NY33	Dipeptidyl peptidase III
CHEMBL3671	P43819	Phenylalanyl-tRNA synthetase alpha chain
CHEMBL5594	P00183	Cytochrome P450-cam
CHEMBL4443	P51993	Fucosyltransferase 6
CHEMBL5606	Q15831	Serine/threonine-protein kinase 11
CHEMBL5603	Q15466	Nuclear receptor subfamily 0 group B member 2
CHEMBL5600	P27448	Serine/threonine-protein kinase c-TAK1
CHEMBL5601	P48281	Vitamin D receptor
CHEMBL4263	P17597	Acetolactate synthase
CHEMBL5022	P59264	Phospholipase A2 isozyme PLA-A
CHEMBL2032	Q02643	Growth hormone-releasing hormone receptor
CHEMBL2033	P05108	Cytochrome P450 11A1
CHEMBL3295	P0DJD9	Pepsin A
CHEMBL2858	P42866	Mu opioid receptor
CHEMBL4465	O75908	Acyl coenzyme A:cholesterol acyltransferase 2
CHEMBL1255130	P05193	Beta-lactamase
CHEMBL4089	P61431	UDP-N-acetylmuramate dehydrogenase
CHEMBL4510	Q9NBA7	Cysteine protease falcipain-3
CHEMBL3458	Q9JJ16	Serotonin 3b (5-HT3b) receptor
CHEMBL3858	P32198	Carnitine palmitoyltransferase 1A
CHEMBL4648	P36633	Diamine oxidase
CHEMBL4885	Q95J97	cAMP-dependent protein kinase alpha-catalytic subunit
CHEMBL2852	P21139	Alpha-mannosidase 2C1
CHEMBL4468	Q91ZY1	Histamine H4 receptor
CHEMBL4643	P03897	NADH-ubiquinone oxidoreductase chain 3
CHEMBL2457	O15296	Arachidonate 15-lipoxygenase, type II
CHEMBL4269	Q5D1F0	Penicillin-binding protein 3
CHEMBL2724	P06211	Estrogen receptor alpha
CHEMBL3277	P13051	Uracil-DNA glycosylase
CHEMBL4267	P37173	TGF-beta receptor type II
CHEMBL4085	P20852	Cytochrome P450 2A5
CHEMBL5605	Q15750	Mitogen-activated protein kinase kinase kinase 7-interacting protein 1
CHEMBL4087	P48748	Bradykinin B1 receptor
CHEMBL5103	Q969S8	Histone deacetylase 10
CHEMBL3986	Q75NA5	GABA receptor subunit
CHEMBL2107	P61073	C-X-C chemokine receptor type 4
CHEMBL2725	P05364	Beta-lactamase
CHEMBL2039	P27338	Monoamine oxidase B
CHEMBL3524	P56524	Histone deacetylase 4
CHEMBL2104	Q99571	P2X purinoceptor 4
CHEMBL2582	P20248	Cyclin A2
CHEMBL1169595	Q8T8E9	UDP-galactose 4-epimerase
CHEMBL4329	P33534	Kappa opioid receptor
CHEMBL6007	O75762	Transient receptor potential cation channel subfamily A member 1
CHEMBL4264	Q9LM02	24-sterol C-methyltransferase
CHEMBL3457	O88867	Kynurenine 3-monooxygenase
CHEMBL2723	P30306	Dual specificity phosphatase Cdc25B
CHEMBL2103	P56556	NADH-ubiquinone oxidoreductase B14 subunit
CHEMBL5845	P23415	Glycine receptor subunit alpha-1
CHEMBL3293	Q9NRD8	Thyroid oxidase 2
CHEMBL4518	Q15391	Purinergic receptor P2Y14
CHEMBL4080	P32247	Bombesin receptor subtype-3
CHEMBL4649	P35353	Corticotropin releasing factor receptor 1
CHEMBL3521	P10586	Receptor-type tyrosine-protein phosphatase F (LAR)
CHEMBL5118	P0C6X7	Replicase polyprotein 1ab
CHEMBL3290	P29323	Ephrin type-B receptor 2
CHEMBL2214	P41245	Matrix metalloproteinase 9
CHEMBL4467	Q13477	Mucosal addressin cell adhesion molecule-1
CHEMBL6133	Q9FUJ3	Cytokinin dehydrogenase 2
CHEMBL2459	P37238	Peroxisome proliferator-activated receptor gamma
CHEMBL3456	P06186	Progesterone receptor
CHEMBL3522	P05093	Cytochrome P450 17A1
CHEMBL3857	P06628	Sporulation initiation phosphotransferase F
CHEMBL4464	Q61263	Acyl coenzyme A:cholesterol acyltransferase 1
CHEMBL2584	P12389	Neuronal acetylcholine receptor protein alpha-2 subunit
CHEMBL2581	P07339	Cathepsin D
CHEMBL5114	P0A0J7	Quinolone resistance protein norA
CHEMBL2922	P00185	Cytochrome P450 1A1
CHEMBL4261	Q16665	Hypoxia-inducible factor 1 alpha
CHEMBL4640	O60658	Phosphodiesterase 8A
CHEMBL4884	P42575	Caspase-2
CHEMBL4647	Q9HBH1	Peptide deformylase mitochondrial
CHEMBL6009	O75907	Diacylglycerol O-acyltransferase 1
CHEMBL5906	Q06000	Lipoprotein lipase
CHEMBL5113	O43613	Orexin receptor 1
CHEMBL4088	P0C1U9	Topoisomerase IV subunit A
CHEMBL3272	O60911	Cathepsin L2
CHEMBL2733	O08858	Somatostatin receptor 5
CHEMBL4459	Q01650	L-type amino acid transporter 1
CHEMBL4462	Q8IXJ6	NAD-dependent deacetylase sirtuin 2
CHEMBL2586	Q05901	Neuronal acetylcholine receptor protein beta-3 subunit
CHEMBL4883	Q03405	Urokinase plasminogen activator surface receptor
CHEMBL2458	P35396	Peroxisome proliferator-activated receptor delta
CHEMBL3868	P49881	Ecdysone receptor
CHEMBL3275	P06700	NAD-dependent histone deacetylase SIR2
CHEMBL4872	P15382	Voltage-gated potassium channel beta subunit Mink
CHEMBL2034	P04150	Glucocorticoid receptor
CHEMBL4461	Q9NTG7	NAD-dependent deacetylase sirtuin 3
CHEMBL2035	P08912	Muscarinic acetylcholine receptor M5
CHEMBL1250357	P25713	Metallothionein-3
CHEMBL5847	P52895	Aldo-keto reductase family 1 member C2
CHEMBL3278	O08725	Ghrelin receptor
CHEMBL4889	P31646	GABA transporter 2
CHEMBL4512	Q965D7	Fatty acid synthase
CHEMBL2729	P08289	Alkaline phosphatase tissue-nonspecific
CHEMBL5330	Q12851	Mitogen-activated protein kinase kinase kinase kinase 2
CHEMBL1795128	P13159	Thymidine kinase
CHEMBL3854	P63640	Glutamate racemase
CHEMBL3852	Q77YF8	Human immunodeficiency virus type 1 REV
CHEMBL2855	P05696	Protein kinase C alpha
CHEMBL3525	P26006	Integrin alpha-3
CHEMBL3520	P04578	Envelope polyprotein GP160
CHEMBL3675	P00438	P-hydroxybenzoate hydroxylase
CHEMBL3674	Q01469	Fatty acid binding protein epidermal
CHEMBL3670	P26439	3-beta-hydroxysteroid dehydrogenase/delta 5-->4-isomerase type II
CHEMBL3673	P68795	Beta-ketoacyl-ACP synthase III
CHEMBL2215	P23492	Purine nucleoside phosphorylase
CHEMBL6001	Q9BW60	Elongation of very long chain fatty acids protein 1
CHEMBL1877	P0A560	Arabinosyltransferase A
CHEMBL2213	P04409	Protein kinase C alpha
CHEMBL4442	Q00526	Cyclin-dependent kinase 3
CHEMBL3291	P08237	Phosphofructokinase muscle type
CHEMBL3490	P51661	11-beta-hydroxysteroid dehydrogenase 2
CHEMBL3900	P24158	Leukocyte proteinase 3
CHEMBL3180	O00748	Carboxylesterase 2
CHEMBL1667698	O50979	Telomere resolvase resT
CHEMBL1075063	A4KCT8	Gil1
CHEMBL1075266	Q9GPG0	Juvenile hormone esterase
CHEMBL2565	Q9XDB3	Penicillin-binding protein 2b
CHEMBL5243	P20264	Homeobox protein Brn-1
CHEMBL3463	P89582	Human immunodeficiency virus type 2 integrase
CHEMBL4864	P21932	Adenylate cyclase type III
CHEMBL1250348	P01106	Myc proto-oncogene protein
CHEMBL2116	P54646	AMP-activated protein kinase, alpha-2 subunit
CHEMBL2442	P20151	Kallikrein 2
CHEMBL5326	O54833	Casein kinase II alpha (prime)
CHEMBL5657	Q91ZY2	Histamine H4 receptor
CHEMBL5318	Q07812	Apoptosis regulator BAX
CHEMBL4458	P05187	Alkaline phosphatase placental type
CHEMBL1910	P00813	Adenosine deaminase
CHEMBL1075203	O41156	Probable thymidylate synthase
CHEMBL1075204	Q96WJ0	Lanosterol synthase
CHEMBL1075206	P47204	Cell division protein ftsZ
CHEMBL5934	P54131	Neuronal acetylcholine receptor subunit alpha-7
CHEMBL1075208	Q9HVW7	UDP-N-acetylglucosamine 1-carboxyvinyltransferase
CHEMBL5937	Q9NYP7	Elongation of very long chain fatty acids protein 5
CHEMBL3666	O70212	Serotonin 3a (5-HT3a) receptor
CHEMBL4189	P20265	Homeobox protein Brn-2
CHEMBL5859	P31750	RAC-alpha serine/threonine-protein kinase
CHEMBL3863	Q15139	Protein kinase C mu
CHEMBL4425	Q01064	Phosphodiesterase 1B
CHEMBL1825	P01375	TNF-alpha
CHEMBL2934	P55156	Microsomal triglyceride transfer protein large subunit
CHEMBL1911	P51649	Succinate semialdehyde dehydrogenase
CHEMBL1824	P04626	Receptor protein-tyrosine kinase erbB-2
CHEMBL2027	Q9UHC9	Niemann-Pick C1-like protein 1
CHEMBL3183	P00516	cGMP-dependent protein kinase 1 alpha
CHEMBL2734	O14939	Phospholipase D2
CHEMBL1919	P54289	Voltage-gated calcium channel alpha2/delta subunit 1
CHEMBL4181	P17707	S-adenosylmethionine decarboxylase 1
CHEMBL4698	O95822	Malonyl-CoA decarboxylase
CHEMBL2735	P28340	DNA polymerase delta subunit 1
CHEMBL1915	Q9H4B7	Tubulin beta-1 chain
CHEMBL4454	P09769	Tyrosine-protein kinase FGR
CHEMBL1770038	Q5AIC4	Beta-1,3-glucan synthase
CHEMBL4671	P49355	Protein farnesyltransferase beta subunit
CHEMBL5850	Q96LB2	Mas-related G-protein coupled receptor member X1
CHEMBL4860	P10415	Apoptosis regulator Bcl-2
CHEMBL6136	O60341	Lysine-specific histone demethylase 1
CHEMBL4867	Q96G91	Purinergic receptor P2Y11
CHEMBL1917	P30872	Somatostatin receptor 1
CHEMBL1820	P06479	Thymidine kinase
CHEMBL3181	P14061	Estradiol 17-beta-dehydrogenase 1
CHEMBL4693	P04191	Sarcoplasmic/endoplasmic reticulum calcium ATP-ase
CHEMBL5244	P0A725	UDP-3-O-acyl-GlcNAc deacetylase
CHEMBL3460	P79483	HLA class II histocompatibility antigen DRB3-1
CHEMBL5035	P06762	Heme oxygenase 1
CHEMBL5582	P15304	Hormone-sensitive lipase
CHEMBL1828	P09884	DNA polymerase alpha subunit
CHEMBL2445	O08911	MAP kinase p38 gamma
CHEMBL5105	Q9ERZ3	Muscarinic acetylcholine receptor M3
CHEMBL5101	P18440	Arylamine N-acetyltransferase 1
CHEMBL4450	O06934	UDP-galactopyranose mutase
CHEMBL1075069	Q5VLE3	RmtA
CHEMBL2939	O15264	MAP kinase p38 delta
CHEMBL5857	Q96RJ0	Trace amine-associated receptor 1
CHEMBL4690	Q8P1K1	Phenylalanyl-tRNA synthetase alpha chain
CHEMBL1770035	P0C1R8	Phospho-N-acetylmuramoyl-pentapeptide-transferase
CHEMBL5853	Q96PD7	Diacylglycerol O-acyltransferase 2
CHEMBL4712	O60906	Neutral sphingomyelinase
CHEMBL3593	P48449	Lanosterol synthase
CHEMBL4869	P04156	Prion protein
CHEMBL2938	P05129	Protein kinase C gamma
CHEMBL1914	P06276	Butyrylcholinesterase
CHEMBL4696	P00489	Glycogen phosphorylase, muscle form
CHEMBL5112	P31644	GABA receptor alpha-5 subunit
CHEMBL1826	P0AES6	DNA gyrase subunit B
CHEMBL5936	Q9NYK1	Toll-like receptor 7
CHEMBL1795161	P66930	Thymidylate synthase thyX
CHEMBL4452	P25044	Protein-tyrosine phosphatase 1
CHEMBL5033	P0A6D3	5-enolpyruvylshikimate-3-phosphate synthase
CHEMBL4699	O60725	Isoprenylcysteine carboxyl methyltransferase
CHEMBL5586	P16152	Carbonyl reductase [NADPH] 1
CHEMBL6137	C3SWJ7	Thymidylate synthase
CHEMBL5704	Q9H5J4	Elongation of very long chain fatty acids protein 6
CHEMBL5036	Q8MMZ8	cGMP-dependent protein kinase
CHEMBL4078	O42275	Acetylcholinesterase
CHEMBL2736	Q14833	Metabotropic glutamate receptor 4
CHEMBL2985	Q9Z351	Voltage-gated potassium channel subunit Kv7.2
CHEMBL4077	Q01727	Melanocortin receptor 1
CHEMBL1822	P20839	Inosine-5'-monophosphate dehydrogenase 1
CHEMBL1918	P39086	Glutamate receptor ionotropic kainate 1
CHEMBL2931	P51647	Aldehyde dehydrogenase 1A1
CHEMBL3464	P29477	Nitric oxide synthase, inducible
CHEMBL4183	Q14242	P-selectin glycoprotein ligand 1
CHEMBL4184	P38571	Lysosomal acid lipase/cholesteryl ester hydrolase
CHEMBL4523	Q9P1W9	Serine/threonine-protein kinase PIM2
CHEMBL2847	Q95N78	Peroxisome proliferator-activated receptor alpha
CHEMBL2441	Q28017	LDL-associated phospholipase A2
CHEMBL2738	P10323	Acrosin
CHEMBL5658	O14684	Prostaglandin E synthase
CHEMBL4868	Q95334	Aminopeptidase A
CHEMBL2935	P55859	Purine nucleoside phosphorylase
CHEMBL2730	P21980	Protein-glutamine gamma-glutamyltransferase
CHEMBL2933	P54707	Potassium-transporting ATPase alpha chain 2
CHEMBL5933	P53686	NAD-dependent deacetylase HST2
CHEMBL4654	P25102	Histamine H2 receptor
CHEMBL3589	P55263	Adenosine kinase
CHEMBL5328	P00469	Thymidylate synthase
CHEMBL4188	Q95PM0	Rhodesain
CHEMBL4692	P04233	HLA-DR antigens-associated invariant chain
CHEMBL4837	P08191	Adhesin protein fimH
CHEMBL4323	P39877	Phospholipase A2 group V
CHEMBL1827	O76074	Phosphodiesterase 5A
CHEMBL5272	P35573	Glycogen debranching enzyme
CHEMBL5855	Q96PY6	Serine/threonine-protein kinase Nek1
CHEMBL5854	Q96PN6	Adenylate cyclase type 10
CHEMBL4678	P54690	Branched-chain-amino-acid transferase
CHEMBL4070	P19784	Casein kinase II alpha (prime)
CHEMBL4695	P00883	Fructose-bisphosphate aldolase A
CHEMBL5589	P17157	Cyclin-dependent protein kinase PHO85
CHEMBL5585	P16056	Hepatocyte growth factor receptor
CHEMBL5584	P15445	Phospholipase A2, acidic
CHEMBL5273	P35574	Glycogen debranching enzyme
CHEMBL4216	P05653	DNA gyrase subunit A
CHEMBL4213	P64170	Cell division protein FtsZ
CHEMBL4218	P06492	Alpha trans-inducing protein (VP16)
CHEMBL5037	Q92851	Caspase-10
CHEMBL5030	O43184	ADAM12
CHEMBL5039	Q97S36	Phenylalanyl-tRNA synthetase alpha chain
CHEMBL1810	P34981	Thyrotropin-releasing hormone receptor
CHEMBL2598	P41743	Protein kinase C iota
CHEMBL3866	P15389	Sodium channel protein type V alpha subunit
CHEMBL2462	P04177	Tyrosine 3-hydroxylase
CHEMBL2595	O94806	Protein kinase C nu
CHEMBL2025	Q932M0	DNA gyrase subunit A
CHEMBL3883	P28843	Dipeptidyl peptidase IV
CHEMBL2202	O95237	Phosphatidylcholine-retinol O-acyltransferase
CHEMBL2207	P63085	MAP kinase ERK2
CHEMBL3191	Q9NPC1	Leukotriene B4 receptor 2
CHEMBL6031	Q9H9B1	Histone-lysine N-methyltransferase, H3 lysine-9 specific 5
CHEMBL1075238	O70594	Solute carrier family 22 member 5
CHEMBL2206	Q9UKG9	Peroxisomal carnitine O-octanoyltransferase
CHEMBL3080	Q13231	Chitinase 1
CHEMBL4986	Q8NCC3	Lysosomal phospholipase A2
CHEMBL6037	P25051	Vancomycin/teicoplanin A-type resistance protein vanA
CHEMBL4981	Q64654	Cytochrome P450 51
CHEMBL2657	O88855	Leukotriene B4 receptor 1
CHEMBL3244	Q63563	Sulfonylurea receptor 2
CHEMBL6107	P19621	Neprilysin
CHEMBL6101	P42224	Signal transducer and activator of transcription 1-alpha/beta
CHEMBL3642	Q8IYB8	Suv3 helicase
CHEMBL1667684	A5Z252	Neuraminidase
CHEMBL1075078	P22939	Geranyltranstransferase
CHEMBL1667683	Q6Q793	Neuraminidase
CHEMBL1075073	A1E3K9	Beta-lactamase SCO-1
CHEMBL2659	P48974	Vasopressin V1b receptor
CHEMBL3511	P09057	Ornithine decarboxylase
CHEMBL3888	P00774	Elastase 2A
CHEMBL2167	P01112	Transforming protein p21/H-Ras-1
CHEMBL2849	O60551	Peptide N-myristoyltransferase 2
CHEMBL5327	O77656	Matrix metalloproteinase 13
CHEMBL5925	P22413	Ectonucleotide pyrophosphatase/phosphodiesterase family member 1
CHEMBL1906	P04049	Serine/threonine-protein kinase RAF
CHEMBL4199	P15108	Heat shock protein HSP 90 (HSC82)
CHEMBL3247	P51639	HMG-CoA reductase
CHEMBL3641	Q5HMD9	UDP-N-acetylmuramoyl-tripeptide--D-alanyl-D-alanine ligase
CHEMBL3880	P07900	Heat shock protein HSP 90-alpha
CHEMBL4068	P23946	Chymase
CHEMBL2165	P51946	Cyclin H
CHEMBL4065	P09955	Carboxypeptidase B
CHEMBL4653	P14740	Dipeptidyl peptidase IV
CHEMBL5643	Q9AQH7	DnaC helicase
CHEMBL2024	P23945	Follicle stimulating hormone receptor
CHEMBL4683	Q12884	Fibroblast activation protein alpha
CHEMBL3344	P05413	Fatty acid binding protein muscle
CHEMBL3081	P16116	Aldose reductase
CHEMBL3860	O43924	Phosphodiesterase 6D
CHEMBL5620	P28062	Proteasome subunit beta type-8
CHEMBL3243	P08575	Leukocyte common antigen
CHEMBL2593	P30419	Peptide N-myristoyltransferase 1
CHEMBL5645	Q2NNR5	Cysteinyl leukotriene receptor 1
CHEMBL1075211	Q9EY48	UDP-N-acetylmuramoyl-tripeptide--D-alanyl-D-alanine ligase
CHEMBL2203	O43193	Motilin receptor
CHEMBL4060	Q16825	Protein-tyrosine phosphatase D1
CHEMBL1900	P15121	Aldose reductase
CHEMBL2208	P49137	MAP kinase-activated protein kinase 2
CHEMBL4980	Q05941	Neuronal acetylcholine receptor protein alpha-7 subunit
CHEMBL2114	P49892	Adenosine A1 receptor
CHEMBL4850	P23469	Receptor-type tyrosine-protein phosphatase epsilon
CHEMBL4198	P98170	Inhibitor of apoptosis protein 3
CHEMBL3082	P40146	Adenylate cyclase type VIII
CHEMBL234	P35462	Dopamine D3 receptor
CHEMBL3248	O70282	Trehalase
CHEMBL2599	P43405	Tyrosine-protein kinase SYK
CHEMBL1902	P62942	FK506-binding protein 1A
CHEMBL4681	P42330	Aldo-keto-reductase family 1 member C3
CHEMBL1795168	Q9NZ45	CDGSH iron-sulfur domain-containing protein 1
CHEMBL2590	P15145	Aminopeptidase N
CHEMBL1255157	Q8R493	Neuronal acetylcholine receptor subunit beta-4
CHEMBL3882	P17712	Hexokinase type IV
CHEMBL1833	P41595	Serotonin 2b (5-HT2b) receptor
CHEMBL3518	P10210	Human herpesvirus 1 protease
CHEMBL2842	P42345	FK506 binding protein 12
CHEMBL239	Q07869	Peroxisome proliferator-activated receptor alpha
CHEMBL236	P41143	Delta opioid receptor
CHEMBL4982	Q64680	Cytochrome P450 2D18
CHEMBL4983	P29401	Transketolase
CHEMBL232	P35368	Alpha-1b adrenergic receptor
CHEMBL3861	Q15119	Pyruvate dehydrogenase kinase isoform 2
CHEMBL6035	O89049	Thioredoxin reductase 1, cytoplasmic
CHEMBL1903	P30531	GABA transporter 1
CHEMBL5824	P03373	Gag polyprotein
CHEMBL3468	P55210	Caspase-7
CHEMBL237	P41145	Kappa opioid receptor
CHEMBL1908	P15538	Cytochrome P450 11B1
CHEMBL3884	P31639	Sodium/glucose cotransporter 2
CHEMBL3085	P43003	Excitatory amino acid transporter 1
CHEMBL3886	Q9NYL2	Mixed lineage kinase 7
CHEMBL3649	P80457	Xanthine dehydrogenase
CHEMBL1836	P35408	Prostanoid EP4 receptor
CHEMBL6030	Q9NZJ5	Eukaryotic translation initiation factor 2-alpha kinase 3
CHEMBL231	P35367	Histamine H1 receptor
CHEMBL2026	P00811	Beta-lactamase AmpC
CHEMBL3512	Q53707	Penicillin-binding protein 2a
CHEMBL2845	O75688	Protein phosphatase 2C beta
CHEMBL1901	P32238	Cholecystokinin A receptor
CHEMBL1163111	P04401	Interleukin-5
CHEMBL235	P37231	Peroxisome proliferator-activated receptor gamma
CHEMBL4197	P07901	Heat shock protein HSP 90-alpha
CHEMBL1255150	Q80SS6	G-protein coupled bile acid receptor 1
CHEMBL230	P35354	Cyclooxygenase-2
CHEMBL4685	P14902	Indoleamine 2,3-dioxygenase
CHEMBL1075213	Q9RMS5	PhzR
CHEMBL1904	Q13224	Glutamate [NMDA] receptor subunit epsilon 2
CHEMBL4662	P28074	Proteasome Macropain subunit MB1
CHEMBL1839	P07202	Thyroid peroxidase
CHEMBL1835	P24557	Thromboxane-A synthase
CHEMBL3240	P11717	Insulin-like growth factor II receptor
CHEMBL4859	P09252	DNA polymerase
CHEMBL6027	O14640	Segment polarity protein dishevelled homolog DVL-1
CHEMBL3516	P35969	Vascular endothelial growth factor receptor 1
CHEMBL4857	P56218	Methionine aminopeptidase
CHEMBL5342	Q5XX84	11-beta-hydroxysteroid dehydrogenase type 1
CHEMBL5214	P11167	Solute carrier family 2, facilitated glucose transporter member 1
CHEMBL5172	Q8NFI3	Endo-beta-N-acetylglucosaminidase
CHEMBL1909	O13423	Glucan synthase
CHEMBL5923	P22281	Aldehyde dehydrogenase 1, mitochondrial
CHEMBL1075239	Q3ZAV1	Solute carrier family 22 member 12
CHEMBL1275221	Q96LA8	Protein arginine N-methyltransferase 6
CHEMBL4195	Q7T3S7	Phospholipase A2
CHEMBL4194	Q5DUH8	Alpha-galactosidase
CHEMBL2950	P79248	Type 1 InsP3 receptor isoform S2
CHEMBL1255151	Q83TT7	AmpC
CHEMBL5826	P03377	Envelope glycoprotein gp160
CHEMBL5827	P03379	Envelope glycoprotein gp160
CHEMBL4061	P09623	Dihydrolipoamide dehydrogenase
CHEMBL4062	P35750	Calpain 1
CHEMBL4877	P50391	Neuropeptide Y receptor type 4
CHEMBL2907	P47713	Cytosolic phospholipase A2
CHEMBL4202	Q9H2G2	Serine/threonine-protein kinase 2
CHEMBL4535	Q9NSD5	GABA transporter 2
CHEMBL5052	Q9Y5S2	Serine/threonine-protein kinase MRCK beta
CHEMBL4539	Q9CQR7	Gamma-secretase subunit PEN-2
CHEMBL4538	Q9FH76	Cytochrome P450 monooxygenase
CHEMBL1687683	Q5TKS5	Enoyl-ACP reductase
CHEMBL5484	P14743	Glycylpeptide N-tetradecanoyltransferase
CHEMBL5481	P14422	Phospholipase A2, membrane associated
CHEMBL5483	P14616	Insulin receptor-related protein
CHEMBL4449	P07683	Glucoamylase
CHEMBL4440	P24053	Neuromedin B receptor
CHEMBL2478	P04745	Salivary alpha-amylase
CHEMBL5319	Q08345	Epithelial discoidin domain-containing receptor 1
CHEMBL2475	P10633	Cytochrome P450 2D1
CHEMBL2477	P19961	Alpha-amylase 2B
CHEMBL2473	P49768	Presenilin 1
CHEMBL5267	Q7Z4H4	ADM2
CHEMBL5325	Q0PXQ5	Urease
CHEMBL1795174	Q91Y86	Mitogen-activated protein kinase 8
CHEMBL5009	Q8R0X7	Sphingosine-1-phosphate lyase 1
CHEMBL5001	P43219	Gastric inhibitory polypeptide receptor
CHEMBL5556	O08565	C-X-C chemokine receptor type 4
CHEMBL1687684	Q64546	Cytochrome P450c11B3
CHEMBL2277	Q9CWJ9	AICAR transformylase
CHEMBL2273	P55211	Caspase-9
CHEMBL3479	P16586	Phosphodiesterase 6C
CHEMBL3474	P14555	Phospholipase A2 group IIA
CHEMBL2275	Q00796	Sorbitol dehydrogenase
CHEMBL6105	A1Z199	BCR/ABL p210 fusion protein
CHEMBL3099	P00520	Tyrosine-protein kinase ABL
CHEMBL2699	P00689	Pancreatic alpha-amylase
CHEMBL2903	P16050	Arachidonate 15-lipoxygenase
CHEMBL2274	Q9H228	Sphingosine 1-phosphate receptor Edg-8
CHEMBL228	P31645	Serotonin transporter
CHEMBL3870	P50282	Matrix metalloproteinase 9
CHEMBL3092	P14091	Cathepsin E
CHEMBL5554	O00750	Phosphatidylinositol-4-phosphate 3-kinase C2 domain-containing beta polypeptide
CHEMBL1954	P31350	Ribonucleoside-diphosphate reductase M2 chain
CHEMBL2908	P50233	11-beta-hydroxysteroid dehydrogenase 2
CHEMBL224	P28223	Serotonin 2a (5-HT2a) receptor
CHEMBL229	P35348	Alpha-1a adrenergic receptor
CHEMBL4531	P17931	Galectin-3
CHEMBL3873	P07814	Aminoacyl-tRNA synthetase
CHEMBL3094	Q8IW41	MAP kinase-activated protein kinase 5
CHEMBL3657	P00956	Isoleucyl-tRNA synthetase
CHEMBL3258	Q9P2J5	Leucyl-tRNA synthetase
CHEMBL3655	P00523	Tyrosine-protein kinase SRC
CHEMBL3874	Q9TT93	ADAMTS4
CHEMBL6109	O15066	Kinesin-like protein KIF3B
CHEMBL3892	Q99500	Sphingosine 1-phosphate receptor Edg-3
CHEMBL3472	Q7TSF2	Vesicular glutamate transporter 3
CHEMBL5557	O08703	Potassium voltage-gated channel subfamily H member 2
CHEMBL6114	Q9Y263	Phospholipase A-2-activating protein
CHEMBL3651	Q6UB75	Group VII phospholipase A2
CHEMBL2470	Q9QZN9	Cannabinoid CB2 receptor
CHEMBL223	P25100	Alpha-1d adrenergic receptor
CHEMBL1075044	P54616	Enoyl-[acyl-carrier-protein] reductase [NADH]
CHEMBL221	P23219	Cyclooxygenase-1
CHEMBL2474	P53582	Methionine aminopeptidase 1
CHEMBL3111	Q9UBS0	Ribosomal protein S6 kinase 2
CHEMBL2483	P10634	Cytochrome P450 2D2
CHEMBL4844	O13428	Beta-1,3-glucan synthase
CHEMBL4338	P00491	Purine nucleoside phosphorylase
CHEMBL3650	P11362	Fibroblast growth factor receptor 1
CHEMBL3475	P05121	Plasminogen activator inhibitor-1
CHEMBL3875	Q9R297	Thyrotropin-releasing hormone receptor 2
CHEMBL5002	P43354	Nuclear receptor subfamily 4 group A member 2
CHEMBL2278	P17439	Beta-glucocerebrosidase
CHEMBL5137	Q14416	Metabotropic glutamate receptor 2
CHEMBL3255	P18846	Activating transcription factor 1
CHEMBL4334	O09114	Prostaglandin-H2 D-isomerase
CHEMBL4441	P49682	C-X-C chemokine receptor type 3
CHEMBL5131	P28593	Trypanothione reductase
CHEMBL2871	P30551	Cholecystokinin A receptor
CHEMBL2055	P10276	Retinoic acid receptor alpha
CHEMBL1075249	P11412	Glucose-6-phosphate 1-dehydrogenase
CHEMBL3652	Q6W9J1	Beta-lactamase TEM
CHEMBL2872	P80192	Mitogen-activated protein kinase kinase kinase 9
CHEMBL4444	P04070	Vitamin K-dependent protein C
CHEMBL2878	Q9Z2V5	Histone deacetylase 6
CHEMBL4530	P00488	Coagulation factor XIII
CHEMBL3658	P02550	Tubulin alpha chain
CHEMBL4125	Q05030	Platelet-derived growth factor receptor beta
CHEMBL3476	O15111	Inhibitor of nuclear factor kappa B kinase alpha subunit
CHEMBL4445	Q08209	Serine/threonine protein phosphatase 2B catalytic subunit, alpha isoform
CHEMBL5558	Q9P0X4	Voltage-gated T-type calcium channel alpha-1I subunit
CHEMBL2902	P00381	Dihydrofolate reductase
CHEMBL3502	P23818	Glutamate receptor ionotropic, AMPA 1
CHEMBL1075172	Q9JII9	C-X-C chemokine receptor type 3
CHEMBL1075192	P44514	Succinyl-diaminopimelate desuccinylase
CHEMBL2873	Q02779	Mitogen-activated protein kinase kinase kinase 10
CHEMBL4330	Q9NS75	Cysteinyl leukotriene receptor 2
CHEMBL5355	P38604	Lanosterol synthase
CHEMBL4840	P25910	Beta-lactamase type II
CHEMBL3501	Q63931	Cholecystokinin A receptor
CHEMBL225	P28335	Serotonin 2c (5-HT2c) receptor
CHEMBL5485	P14920	D-amino-acid oxidase
CHEMBL2714	P00791	Pepsin A
CHEMBL1075244	Q5FVR2	Thymidine phosphorylase
CHEMBL3876	O95644	Nuclear factor of activated T-cells cytoplasmic 1
CHEMBL220	P22303	Acetylcholinesterase
CHEMBL1935	P05091	Aldehyde dehydrogenase
CHEMBL2698	O89084	Phosphodiesterase 4A
CHEMBL4200	Q9QXX3	Group X secretory phospholipase A2
CHEMBL3878	P16499	Phosphodiesterase 6A
CHEMBL3656	P00743	Coagulation factor X
CHEMBL3879	P35400	Metabotropic glutamate receptor 7
CHEMBL227	P30556	Type-1 angiotensin II receptor
CHEMBL4208	P20618	Proteasome component C5
CHEMBL3871	P51635	Aldehyde reductase
CHEMBL1936	P10721	Stem cell growth factor receptor
CHEMBL3508	P30553	Cholecystokinin B receptor
CHEMBL5138	P22300	GABA receptor gamma-2 subunit
CHEMBL1075045	Q81VW8	Dihydropteroate synthase
CHEMBL4203	Q9HAZ1	Dual specificity protein kinase CLK4
CHEMBL3095	P33434	Matrix metalloproteinase-2
CHEMBL3253	P02768	Serum albumin
CHEMBL6117	P43378	Tyrosine-protein phosphatase non-receptor type 9
CHEMBL2307	P97535	Phosphatidylserine-specific phospholipase A1
CHEMBL6115	P10619	Lysosomal protective protein
CHEMBL1667686	C4LRQ6	Neuraminidase
CHEMBL5452	Q29495	Serotonin N-acetyltransferase
CHEMBL5202	Q9UQD0	Sodium channel protein type VIII alpha subunit
CHEMBL4847	P26435	Bile acid transporter
CHEMBL4846	P16333	Nck adaptor protein 1
CHEMBL4578	Q14680	Maternal embryonic leucine zipper kinase
CHEMBL3536	P02829	Heat shock protein HSP 90 (HSP82)
CHEMBL5955	O15294	UDP-N-acetylglucosamine--peptide N-acetylglucosaminyltransferase 110 kDa subunit
CHEMBL5952	Q9Y5X5	Neuropeptide FF receptor 2
CHEMBL5951	Q9GZQ6	Neuropeptide FF receptor 1
CHEMBL5225	Q51504	Penicillin-binding protein 3
CHEMBL1255141	Q04707	Penicillin-binding protein 1A
CHEMBL1255144	Q4TVR4	Beta-lactamase SHV-55
CHEMBL1255145	Q50H31	Class D beta-lactamase
CHEMBL5834	P52270	Triosephosphate isomerase, glycosomal
CHEMBL4057	P28339	DNA polymerase delta subunit 1
CHEMBL4059	O00754	Lysosomal alpha-mannosidase
CHEMBL5634	B8Q4Z9	Corticotropin releasing hormone receptor 2
CHEMBL5633	P00808	Beta-lactamase
CHEMBL2912	Q01432	AMP deaminase 3
CHEMBL5455	P07332	Tyrosine-protein kinase FES
CHEMBL4527	Q9UKE5	TRAF2- and NCK-interacting kinase
CHEMBL4541	P84058	UDP-N-acetylglucosamine 1-carboxyvinyltransferase 1
CHEMBL2684	O43525	Voltage-gated potassium channel subunit Kv7.3
CHEMBL2682	Q9Y2E5	Epididymis-specific alpha-mannosidase
CHEMBL5499	Q9JLY8	C-C chemokine receptor type 1
CHEMBL5498	Q8VH26	Muscarinic acetylcholine receptor M3
CHEMBL5490	Q62868	Rho-associated protein kinase 2
CHEMBL1075226	P15387	Potassium voltage-gated channel subfamily B member 1
CHEMBL5003	P43568	Serine/threonine-protein kinase CAK1
CHEMBL5125	Q1HEC0	Acetyl-Coenzyme A carboxylase 2
CHEMBL5124	Q17066	Cdc2
CHEMBL5012	Q8RT60	Beta-lactamase
CHEMBL1791	P37088	Amiloride-sensitive sodium channel alpha-subunit
CHEMBL215	P09917	Arachidonate 5-lipoxygenase
CHEMBL1801	P00747	Plasminogen
CHEMBL3310	Q96DB2	Histone deacetylase 11
CHEMBL5493	O15552	Free fatty acid receptor 2
CHEMBL3403	Q9JKC1	Butyrylcholinesterase
CHEMBL1800	P34998	Corticotropin releasing factor receptor 1
CHEMBL3437	Q16853	Amine oxidase, copper containing
CHEMBL2263	P00636	Fructose-1,6-bisphosphatase
CHEMBL2437	P35813	Protein phosphatase 2C alpha
CHEMBL3535	O76083	Phosphodiesterase 9A
CHEMBL2915	Q4QQW4	Histone deacetylase 1
CHEMBL2265	P23141	Acyl coenzyme A:cholesterol acyltransferase
CHEMBL3920	Q04759	Protein kinase C theta
CHEMBL2431	P31751	Serine/threonine-protein kinase AKT2
CHEMBL2318	O75173	ADAMTS4
CHEMBL1939	P13922	Dihydrofolate reductase
CHEMBL4302	P08183	P-glycoprotein 1
CHEMBL4305	O15554	Intermediate conductance calcium-activated potassium channel protein 4
CHEMBL2047	Q96RI1	Bile acid receptor FXR
CHEMBL2501	P25023	Bradykinin B2 receptor
CHEMBL4380	P10236	DNA helicase/primase complex protein
CHEMBL5303	A2RP81	PER-2 beta-lactamase
CHEMBL2042	Q9P8N8	1,3-beta-glucan synthase
CHEMBL3660	P06756	Vitronectin receptor alpha
CHEMBL1806	P11388	DNA topoisomerase II alpha
CHEMBL2865	P23791	Sodium/hydrogen exchanger 1
CHEMBL218	P21554	Cannabinoid CB1 receptor
CHEMBL4237	O75582	Ribosomal protein S6 kinase alpha 5
CHEMBL1790	P30518	Vasopressin V2 receptor
CHEMBL4890	Q02293	Protein farnesyltransferase beta subunit
CHEMBL3798	Q16602	Calcitonin gene-related peptide type 1 receptor
CHEMBL5491	P30291	Serine/threonine-protein kinase WEE1
CHEMBL3229	P97612	Anandamide amidohydrolase
CHEMBL1794	Q15822	Neuronal acetylcholine receptor protein alpha-2 subunit
CHEMBL4234	P37058	Estradiol 17-beta-dehydrogenase 3
CHEMBL2860	O62664	Cyclooxygenase-1
CHEMBL1807	P05023	Sodium/potassium-transporting ATPase alpha-1 chain
CHEMBL2821	P00748	Coagulation factor XII
CHEMBL1804	P30874	Somatostatin receptor 2
CHEMBL4303	P08238	Heat shock protein HSP 90-beta
CHEMBL2461	P23687	Prolyl endopeptidase
CHEMBL5833	Q964Q8	Farnesyl synthetase, putative
CHEMBL5956	P0AD63	Beta-lactamase SHV-1
CHEMBL3402	P10696	Alkaline phosphatase placental-like
CHEMBL4050	Q02790	FK506 binding protein 4
CHEMBL5129	E1BN64	Phosphodiesterase 3B
CHEMBL1075284	Q9Z2A7	Diacylglycerol O-acyltransferase 1
CHEMBL4306	P22460	Voltage-gated potassium channel subunit Kv1.5
CHEMBL3313	P81721	Vesicular acetylcholine transporter
CHEMBL4051	P13569	Cystic fibrosis transmembrane conductance regulator
CHEMBL3401	O75469	Pregnane X receptor
CHEMBL4901	P54753	Ephrin type-B receptor 3
CHEMBL2851	P31421	Metabotropic glutamate receptor 2
CHEMBL5831	Q197X6	Farnesyl diphosphate synthase
CHEMBL1772931	P04303	Uracil-DNA glycosylase
CHEMBL2910	P11348	Dihydropteridine reductase
CHEMBL2041	P07949	Tyrosine-protein kinase receptor RET
CHEMBL1764938	P07355	Annexin A2
CHEMBL3318	O42713	Tyrosinase
CHEMBL3197	Q9ERZ4	Muscarinic acetylcholine receptor M2
CHEMBL1937	Q92769	Histone deacetylase 2
CHEMBL2864	P16455	6-O-methylguanine-DNA methyltransferase
CHEMBL1764934	Q06992	Hemagglutinin-neuraminidase
CHEMBL216	P11229	Muscarinic acetylcholine receptor M1
CHEMBL1795181	P30987	Thromboxane A2 receptor
CHEMBL1772930	Q20MD5	Matrix protein 2
CHEMBL3311	P01130	LDL receptor
CHEMBL2312	O88766	Matrix metalloproteinase 8
CHEMBL1075220	Q8VD48	Dehydrogenase/reductase SDR family member 9
CHEMBL1293255	P15428	15-hydroxyprostaglandin dehydrogenase [NAD+]
CHEMBL5832	Q6R7Z5	Cathepsin B-like cysteine protease
CHEMBL5016	P04055	Phospholipase A2 group 1B
CHEMBL3228	O00222	Metabotropic glutamate receptor 8
CHEMBL214	P08908	Serotonin 1a (5-HT1a) receptor
CHEMBL2552	P15086	Carboxypeptidase B
CHEMBL4308	P46663	Bradykinin B1 receptor
CHEMBL5011	Q8R455	Transient receptor potential cation channel subfamily M member 8
CHEMBL3220	Q8TCG2	PI4-kinase type II beta
CHEMBL2911	P35558	Phosphoenolpyruvate carboxykinase cytosolic
CHEMBL1798	Q9Y271	Cysteinyl leukotriene receptor 1
CHEMBL5126	Q26966	Trans-sialidase
CHEMBL5302	A0MJA5	Niemann-Pick C1-like 1 protein
CHEMBL5300	A0JN73	DNA topoisomerase
CHEMBL5004	P43870	Type-2 restriction enzyme HindIII
CHEMBL5305	A4ZYU9	Beta-lactamase ACC-4
CHEMBL3069	O35627	Constitutive androstane receptor
CHEMBL2867	P24347	Matrix metalloproteinase 11
CHEMBL2863	Q9WUD2	Transient receptor potential cation channel subfamily V member 2
CHEMBL5017	O70528	Serotonin 4 (5-HT4) receptor
CHEMBL5014	O43353	Serine/threonine-protein kinase RIPK2
CHEMBL2264	P55786	Puromycin-sensitive aminopeptidase
CHEMBL5420	P07112	Mobilization protein A
CHEMBL2423	Q01579	Glutathione S-transferase theta 1
CHEMBL3796	Q02108	Guanylate cyclase soluble alpha-3 chain
CHEMBL3791	P83111	Serine beta-lactamase-like protein
CHEMBL3928	O54814	C-C chemokine receptor type 3
CHEMBL3409	P08263	Glutathione S-transferase A1
CHEMBL3404	P52209	6-phosphogluconate dehydrogenase
CHEMBL1628480	Q9P0L9	Polycystic kidney disease 2-like 1 protein
CHEMBL3667	P42356	PI4-kinase alpha subunit
CHEMBL1075307	P48776	Tryptophan 2,3-dioxygenase
CHEMBL4637	Q09137	AMP-activated protein kinase, alpha-2 subunit
CHEMBL1287607	Q75VQ4	Neuraminidase
CHEMBL1075050	Q3ZCJ8	Dipeptidyl peptidase 1
CHEMBL1075055	A4XI97	Beta-galactosidase
CHEMBL1075056	Q04782	Lanosterol synthase
CHEMBL1075058	Q56D28	Chemoattractant receptor-homologous molecule expressed on Th2 cells
CHEMBL3745	P69328	Glucoamylase
CHEMBL3211	Q02734	CMP-N-acetylneuraminate-beta-1,4-galactoside alpha-2,3-sialyltransferase
CHEMBL3133	Q9UBY0	Sodium/hydrogen exchanger 2
CHEMBL3131	P51878	Caspase-5
CHEMBL4836	Q931S2	Topoisomerase IV subunit A
CHEMBL4835	P00338	L-lactate dehydrogenase A chain
CHEMBL6154	Q9H2K2	Tankyrase-2
CHEMBL5780	O43868	Sodium/nucleoside cotransporter 2
CHEMBL5062	O19045	Coagulation factor X
CHEMBL5863	P32755	4-hydroxyphenylpyruvate dioxygenase
CHEMBL4551	P35030	Trypsin III
CHEMBL1075186	B8PY99	CXC chemokine receptor 3
CHEMBL4942	Q93086	P2X purinoceptor 5
CHEMBL1075188	P24063	Integrin alpha-L
CHEMBL2675	Q16478	Glutamate receptor ionotropic kainate 5
CHEMBL4945	P40220	Cellular retinoic acid-binding protein I
CHEMBL4559	P80276	Aldose reductase
CHEMBL1795190	Q07666	KH domain-containing, RNA-binding, signal transduction-associated protein 1
CHEMBL4042	Q63921	Cyclooxygenase-1
CHEMBL5869	Q00613	Heat shock factor protein 1
CHEMBL3436	P68849	Phenylalanyl-tRNA synthetase alpha chain
CHEMBL4314	P52663	Imipenem-hydrolyzing beta-lactamase
CHEMBL2075	P23284	Cyclophilin B
CHEMBL4830	Q60631	Growth factor receptor-bound protein 2
CHEMBL1812	P16233	Pancreatic lipase
CHEMBL2226	P49662	Caspase-4
CHEMBL4040	P28482	MAP kinase ERK2
CHEMBL4838	P50997	Sodium/potassium-transporting ATPase alpha-1 chain
CHEMBL4944	P23097	Matrix metalloproteinase 13
CHEMBL3130	O00329	PI3-kinase p110-delta subunit
CHEMBL2446	P35347	Corticotropin releasing factor receptor 1
CHEMBL5807	P20916	Myelin-associated glycoprotein
CHEMBL4225	P49760	Dual specificity protein kinase CLK2
CHEMBL5375	Q8JXU8	Hepatitis C virus NS5B RNA-dependent RNA polymerase
CHEMBL2413	P32246	C-C chemokine receptor type 1
CHEMBL3134	P40989	1,3-beta-glucan synthase component GLS2
CHEMBL4554	P16610	Neurokinin 2 receptor
CHEMBL1929	P47989	Xanthine dehydrogenase
CHEMBL1907593	P12392,P04757	Neuronal acetylcholine receptor; alpha3/beta4
CHEMBL1907594	P32297,P30926	Neuronal acetylcholine receptor; alpha3/beta4
CHEMBL211	P08172	Muscarinic acetylcholine receptor M2
CHEMBL1907598	P06756,P05106	Integrin alpha-V/beta-3
CHEMBL4224	P49759	Dual specificty protein kinase CLK1
CHEMBL1811	P34995	Prostanoid EP1 receptor
CHEMBL4701	P31390	Histamine H1 receptor
CHEMBL210	P07550	Beta-2 adrenergic receptor
CHEMBL2898	P25963	NF-kappaB inhibitor alpha
CHEMBL2608	P10253	Lysosomal alpha-glucosidase
CHEMBL1921	P47901	Vasopressin V1b receptor
CHEMBL1075128	Q49PX0	N1L
CHEMBL4049	P50578	Aldehyde reductase
CHEMBL2780	P10111	Cyclophilin A
CHEMBL4708	Q13188	Serine/threonine-protein kinase MST2
CHEMBL3138	P19020	Dopamine D3 receptor
CHEMBL1927	Q16881	Thioredoxin reductase 1
CHEMBL1907591	P30926,P43681	Neuronal acetylcholine receptor; alpha4/beta4
CHEMBL2677	P24524	Glycine receptor subunit alpha-3
CHEMBL1075051	P00376	Dihydrofolate reductase
CHEMBL1817	P19235	Erythropoietin receptor
CHEMBL2892	P97772	Metabotropic glutamate receptor 1
CHEMBL2976	Q12923	Protein-tyrosine phosphatase 1E
CHEMBL1907599	P05556,P13612	Integrin alpha-4/beta-1
CHEMBL5150	Q27757	Luciferin 4-monooxygenase
CHEMBL4229	Q9UJM8	Hydroxyacid oxidase 1
CHEMBL6157	Q99816	Tumor susceptibility gene 101 protein
CHEMBL4227	P25090	Lipoxin A4 receptor
CHEMBL2896	Q13237	cGMP-dependent protein kinase 2
CHEMBL4221	P08754	Guanine nucleotide-binding protein G(k), alpha-3 subunit
CHEMBL1787	P18405	Steroid 5-alpha-reductase 1
CHEMBL2974	Q9MYM4	Alpha-glucosidase
CHEMBL5154	Q389T8	Trypanothione reductase
CHEMBL4226	P49761	Dual specificity protein kinase CLK3
CHEMBL2414	P51679	C-C chemokine receptor type 4
CHEMBL2412	P14635	G2/mitotic-specific cyclin B1
CHEMBL5800	Q9N6S8	Falcipain 2
CHEMBL5155	Q3BCU0	B1 bradykinin receptor
CHEMBL2782	P35610	Acyl coenzyme A:cholesterol acyltransferase 1
CHEMBL4887	P63641	Glutamate racemase
CHEMBL1785	P24530	Endothelin receptor ET-B
CHEMBL4317	Q62758	Serotonin 4 (5-HT4) receptor
CHEMBL4550	P20292	5-lipoxygenase activating protein
CHEMBL1786	P29218	Inositol-1(or 4)-monophosphatase 1
CHEMBL2789	P37059	Estradiol 17-beta-dehydrogenase 2
CHEMBL2528	Q03311	Butyrylcholinesterase
CHEMBL3983	P33981	Dual specificity protein kinase TTK
CHEMBL1788	P18507	GABA receptor gamma-2 subunit
CHEMBL4315	P47900	Purinergic receptor P2Y1
CHEMBL3305	P04278	Testis-specific androgen-binding protein
CHEMBL1907597	P47870,P14867	GABA-A receptor; GABA-A site (alpha1/beta2 interface)
CHEMBL2071	Q09428	Sulfonylurea receptor 1
CHEMBL5522	Q8NET8	Transient receptor potential cation channel subfamily V member 3
CHEMBL1925	P47872	Secretin receptor
CHEMBL1920	P47870	GABA receptor beta-2 subunit
CHEMBL1075230	Q62600	Nitric oxide synthase, endothelial
CHEMBL5944	P04292	DNA polymerase catalytic subunit
CHEMBL5941	Q9P289	Serine/threonine-protein kinase MST4
CHEMBL5943	P04274	Beta-2 adrenergic receptor
CHEMBL5948	P04786	DNA topoisomerase 1
CHEMBL3692	Q12913	Receptor-type tyrosine-protein phosphatase eta
CHEMBL1293289	P25440	Bromodomain-containing protein 2
CHEMBL5801	Q9NBD4	Cysteine protease falcipain-2
CHEMBL5803	Q9NFS5	Spermidine synthase
CHEMBL5805	Q9NR97	Toll-like receptor 8
CHEMBL1275223	P11142	Heat shock cognate 71 kDa protein
CHEMBL3694	P38650	Dynein heavy chain
CHEMBL4048	P11708	Malate dehydrogenase cytoplasmic
CHEMBL4046	Q14643	Inositol 1,4,5-trisphosphate receptor type 1
CHEMBL4223	P42685	Tyrosine-protein kinase FRK
CHEMBL2670	O15547	P2X purinoceptor 6
CHEMBL2671	P15348	DNA topoisomerase II
CHEMBL4553	Q01717	Thyrotropin-releasing hormone receptor
CHEMBL5152	Q2TJZ7	Microsomal prostaglandin E synthase-1
CHEMBL3988	P54764	Ephrin type-A receptor 4
CHEMBL5159	Q6R3M4	DNA polymerase iota
CHEMBL5156	Q3UP87	Neutrophil elastase
CHEMBL2605	P46616	Adenosine A2a receptor
CHEMBL4311	Q9NQU5	Serine/threonine-protein kinase PAK6
CHEMBL4316	P53792	Sodium/glucose cotransporter 2
CHEMBL4318	P30938	Somatostatin receptor 5
CHEMBL5795	Q9HUY3	Arylamine N-acetyltransferase
CHEMBL2411	P35563	Serotonin 3a (5-HT3a) receptor
CHEMBL1075270	Q91WR5	Aldo-keto reductase family 1 member C21
CHEMBL2520	Q8TET4	Neutral alpha-glucosidase C
CHEMBL1250408	O88703	Potassium/sodium hyperpolarization-activated cyclic nucleotide-gated channel 2
CHEMBL2093	P30277	G2/mitotic-specific cyclin B1
CHEMBL5373	P47936	Cannabinoid CB2 receptor
CHEMBL1772926	Q9UNH5	Dual specificity protein phosphatase CDC14A
CHEMBL1795155	P95276	Epoxide hydrolase
CHEMBL3411	Q9Y256	Prenyl protein specific protease
CHEMBL3237	P30099	Cytochrome P450 11B2
CHEMBL6174	P00403	Cytochrome c oxidase subunit 2
CHEMBL6177	O95544	NAD kinase
CHEMBL3238	P23786	Carnitine palmitoyltransferase 2
CHEMBL1772929	P96222	HTH-type transcriptional regulator EthR
CHEMBL5051	Q9Y5S1	Transient receptor potential cation channel subfamily V member 2
CHEMBL4820	P37289	Prostanoid FP receptor
CHEMBL4828	Q01827	Synaptic vesicular amine transporter
CHEMBL1287620	P67475	Fructose-bisphosphate aldolase
CHEMBL1744524	Q8WWX8	Sodium/myo-inositol cotransporter 2
CHEMBL1744523	Q9QXI6	SGLT1 protein
CHEMBL1744522	Q99814	Endothelial PAS domain-containing protein 1
CHEMBL4955	Q9NRR2	Tryptase gamma
CHEMBL5972	Q99LR1	Monoacylglycerol lipase ABHD12
CHEMBL5973	Q99N23	Carbonic anhydrase 15
CHEMBL5974	Q9BPW9	Dehydrogenase/reductase SDR family member 9
CHEMBL5976	P04792	Heat shock protein beta-1
CHEMBL1075082	P27189	DNA primase traC
CHEMBL1075087	Q43445	S-adenosyl-L-methionine:delta24-sterol-C-methyltransferase
CHEMBL5146	P11274	Breakpoint cluster region protein
CHEMBL1869	P11926	Ornithine decarboxylase
CHEMBL3419	Q96IY4	Carboxypeptidase B2 isoform A
CHEMBL4789	P35218	Carbonic anhydrase VA
CHEMBL1907587	P12390,P04757	Neuronal acetylcholine receptor; alpha3/beta2
CHEMBL202	P00374	Dihydrofolate reductase
CHEMBL209	P07477	Trypsin I
CHEMBL208	P06401	Progesterone receptor
CHEMBL4951	P13661	Beta-lactamase OXA-1
CHEMBL1864	P40238	Thrombopoietin receptor
CHEMBL5570	P09581	Macrophage colony-stimulating factor 1 receptor
CHEMBL3309	Q9ERC0	Neuropeptide Y receptor type 2
CHEMBL2524	P06280	Alpha-galactosidase A
CHEMBL2327	P21452	Neurokinin 2 receptor
CHEMBL1907588	P02708,P07510,P11230,Q07001	Acetylcholine receptor; alpha1/beta1/delta/gamma
CHEMBL5978	P05182	Cytochrome P450 2E1
CHEMBL4959	P30550	Gastrin releasing peptide receptor
CHEMBL1860	P10827	Thyroid hormone receptor alpha
CHEMBL2250	P51451	Tyrosine-protein kinase BLK
CHEMBL4950	P49639	Homeobox protein Hox-A1
CHEMBL4760	Q9XZT6	Deoxynucleoside kinase
CHEMBL5147	P54760	Ephrin type-B receptor 4
CHEMBL4033	Q8SPQ9	Cyclooxygenase-2
CHEMBL2235	Q8BGP7	Neuronal acetylcholine receptor protein beta-2 subunit
CHEMBL3414	P08546	Human herpesvirus 5 DNA polymerase
CHEMBL1075084	P18870	Transcription factor AP-1
CHEMBL5145	P15056	Serine/threonine-protein kinase B-raf
CHEMBL1867	P08913	Alpha-2a adrenergic receptor
CHEMBL4827	Q63447	Neuropeptide Y receptor type 4
CHEMBL1744528	O53454	3 beta-hydroxysteroid dehydrogenase/Delta 5-->4-isomerase
CHEMBL2525	Q9Y5Z0	Beta secretase 2
CHEMBL4769	O95749	Geranylgeranyl pyrophosphate synthetase
CHEMBL2252	P53634	Dipeptidyl peptidase I
CHEMBL3780	P70605	Small conductance calcium-activated potassium channel protein 3
CHEMBL1255162	Q99J39	Malonyl-CoA decarboxylase, mitochondrial
CHEMBL2526	Q01662	Methionine aminopeptidase 1
CHEMBL4032	P0AC13	Dihydropteroate synthase
CHEMBL205	P00918	Carbonic anhydrase II
CHEMBL4036	Q00535	Cyclin-dependent kinase 5
CHEMBL4766	Q15118	Pyruvate dehydrogenase kinase isoform 1
CHEMBL2781	P19634	Sodium/hydrogen exchanger 1
CHEMBL5208	P48066	GABA transporter 3
CHEMBL4954	P29320	Ephrin type-A receptor 3
CHEMBL4780	P04058	Acetylcholinesterase
CHEMBL2257	P28494	Mannosidase 2 alpha 1
CHEMBL1744525	P43490	Nicotinamide phosphoribosyltransferase
CHEMBL3413	P49880	Ecdysone receptor
CHEMBL4761	Q16581	C3a anaphylatoxin chemotactic receptor
CHEMBL2097	Q5R387	Phospholipase A2 group IIC
CHEMBL3782	Q9NQW7	Xaa-Pro aminopeptidase 1
CHEMBL4958	Q05193	Dynamin-1
CHEMBL1865	Q9UBN7	Histone deacetylase 6
CHEMBL4788	P0A2Y6	Chorismate synthase
CHEMBL3308	P55212	Caspase-6
CHEMBL3108	Q64605	Protein tyrosine phosphatase receptor type D
CHEMBL4142	P21802	Fibroblast growth factor receptor 2
CHEMBL1681621	Q53I59	Cyclic nucleotide specific phosphodiesterase
CHEMBL4768	P23795	Acetylcholinesterase
CHEMBL5149	Q27686	Pyruvate kinase
CHEMBL206	P03372	Estrogen receptor alpha
CHEMBL2521	P35436	Glutamate [NMDA] receptor subunit epsilon 1
CHEMBL3788	O00444	Serine/threonine-protein kinase PLK4
CHEMBL3235	P41252	Isoleucyl-tRNA synthetase
CHEMBL3125	O75676	Ribosomal protein S6 kinase alpha 4
CHEMBL4824	P49654	P2X purinoceptor 3
CHEMBL1868	P17948	Vascular endothelial growth factor receptor 1
CHEMBL4666	Q13285	Steroidogenic factor 1
CHEMBL4784	P09250	Thymidine kinase
CHEMBL3234	P08631	Tyrosine-protein kinase HCK
CHEMBL4781	P06199	Muscarinic acetylcholine receptor M2
CHEMBL4829	O00763	Acetyl-CoA carboxylase 2
CHEMBL203	P00533	Epidermal growth factor receptor erbB1
CHEMBL207	P05106	Integrin beta-3
CHEMBL5979	P05186	Alkaline phosphatase, tissue-nonspecific isozyme
CHEMBL4767	Q16572	Vesicular acetylcholine transporter
CHEMBL3231	Q13464	Rho-associated protein kinase 1
CHEMBL2073	P07947	Tyrosine-protein kinase YES
CHEMBL204	P00734	Thrombin
CHEMBL2664	P23526	Adenosylhomocysteinase
CHEMBL6120	Q96S37	Solute carrier family 22 member 12
CHEMBL4145	Q9UKV0	Histone deacetylase 9
CHEMBL4957	P97706	Sodium channel protein type VI alpha subunit
CHEMBL2294	Q6IMK6	Diamine oxidase-like protein 1
CHEMBL1287621	Q7CGS5	Fructose-bisphosphate aldolase class II
CHEMBL5817	P51692	Signal transducer and activator of transcription 5B
CHEMBL5815	P51686	C-C chemokine receptor type 9
CHEMBL5812	P50570	Dynamin-2
CHEMBL1866	P51787	Voltage-gated potassium channel subunit Kv7.1
CHEMBL5818	P51817	Serine/threonine-protein kinase PRKX
CHEMBL5577	O08726	Galanin receptor 2
CHEMBL4661	P28827	Receptor-type tyrosine-protein phosphatase mu
CHEMBL1075150	Q7TNH1	Peroxisome proliferator activated receptor alpha
CHEMBL1741220	Q9UIF8	Bromodomain adjacent to zinc finger domain protein 2B
CHEMBL5898	P22079	Lactoperoxidase
CHEMBL4141	Q16654	Pyruvate dehydrogenase kinase isoform 4
CHEMBL4149	Q63016	L-type amino acid transporter 1
CHEMBL2668	P30548	Neurokinin 1 receptor
CHEMBL5148	Q8BK63	Casein kinase I alpha
CHEMBL2098	Q15633	TAR RNA binding protein 2
CHEMBL4494	O15228	Acyl-CoA:dihydroxyacetonephosphateacyltransferase
CHEMBL4873	P40313	Chymotrypsin-like protease CTRL-1
CHEMBL4499	P03905	NADH-ubiquinone oxidoreductase chain 4
CHEMBL2291	Q9Z2J6	G protein-coupled receptor 44
CHEMBL5366	Q9UGN5	Poly [ADP-ribose] polymerase 2
CHEMBL4875	P30520	Adenylosuccinate synthetase 2
CHEMBL2885	P07451	Carbonic anhydrase III
CHEMBL4371	P16098	Beta-amylase
CHEMBL5569	P09482	Neuronal acetylcholine receptor subunit alpha-4
CHEMBL5568	P08922	Proto-oncogene tyrosine-protein kinase ROS
CHEMBL5213	P00546	Cell division control protein 28
CHEMBL2532	O35379	Multidrug resistance-associated protein 1
CHEMBL2082	P63098	Calcineurin B alpha
CHEMBL2084	P07306	Asialoglycoprotein receptor 1
CHEMBL3424	P09216	Protein kinase C epsilon
CHEMBL3937	Q96662	Bovine viral diarrhoea virus polyprotein
CHEMBL3428	Q99P50	Ghrelin receptor
CHEMBL3757	Q6AYQ3	Phenylalanyl-tRNA synthetase mitochondrial
CHEMBL2339	P18125	Cytochrome P450 7A1
CHEMBL2338	P53611	Geranylgeranyl transferase type II beta subunit
CHEMBL3680	Q9BDP5	Inducible nitric oxide synthase
CHEMBL3822	P43711	Beta-ketoacyl-ACP synthase III
CHEMBL5278	P16298	Serine/threonine protein phosphatase PP2B-alpha catalytic subunit
CHEMBL5622	P28293	Cathepsin G
CHEMBL3118	P10760	Adenosylhomocysteinase
CHEMBL3119	Q9HBA0	Transient receptor potential cation channel subfamily V member 4
CHEMBL4814	P06760	Beta-glucuronidase
CHEMBL3829	Q13555	CaM kinase II gamma
CHEMBL1772932	O43683	Mitotic checkpoint serine/threonine-protein kinase BUB1
CHEMBL6097	O95864	Fatty acid desaturase 2
CHEMBL6091	P61823	Ribonuclease pancreatic
CHEMBL4565	Q8K409	DNA polymerase beta
CHEMBL3113	P51907	Excitatory amino acid transporter 3
CHEMBL308	P06493	Cyclin-dependent kinase 1
CHEMBL273	P19327	Serotonin 1a (5-HT1a) receptor
CHEMBL3686	P14423	Phospholipase A2 group IIA
CHEMBL3200	Q9Y3R4	Sialidase 2
CHEMBL3681	Q64133	Monoamine oxidase A
CHEMBL4361	Q07820	Induced myeloid leukemia cell differentiation protein Mcl-1
CHEMBL3684	Q13003	Glutamate receptor ionotropic kainate 3
CHEMBL3683	Q13002	Glutamate receptor ionotropic kainate 2
CHEMBL301	P24941	Cyclin-dependent kinase 2
CHEMBL2083	P15090	Fatty acid binding protein adipocyte
CHEMBL2531	Q9UBL9	P2X purinoceptor 2
CHEMBL5368	Q9UHC3	Amiloride-sensitive cation channel 3
CHEMBL2792	P11416	Retinoic acid receptor alpha
CHEMBL278	P13612	Integrin alpha-4
CHEMBL1878	P41180	Calcium sensing receptor
CHEMBL302	P30543	Adenosine A2a receptor
CHEMBL3420	P54290	Voltage-gated calcium channel alpha2/delta subunit 1
CHEMBL3687	P18054	Arachidonate 12-lipoxygenase
CHEMBL279	P35968	Vascular endothelial growth factor receptor 2
CHEMBL309	P10980	Muscarinic acetylcholine receptor M2
CHEMBL5963	P55085	Proteinase-activated receptor 2
CHEMBL2336	P47811	MAP kinase p38 alpha
CHEMBL4567	O54735	Phosphodiesterase 5A
CHEMBL3429	P11474	Estrogen-related receptor alpha
CHEMBL2534	O15530	3-phosphoinositide dependent protein kinase-1
CHEMBL3423	P0AE18	Methionine aminopeptidase
CHEMBL2335	P42785	Lysosomal Pro-X carboxypeptidase
CHEMBL3207	P30875	Somatostatin receptor 2
CHEMBL5966	P55899	IgG receptor FcRn large subunit p51
CHEMBL2156	P46197	Atrial natriuretic peptide receptor B
CHEMBL4167	P97391	Phospholipase A2 group V
CHEMBL5362	Q9S446	Sortase
CHEMBL6095	Q9UBC3	DNA (cytosine-5)-methyltransferase 3B
CHEMBL4564	P00375	Dihydrofolate reductase
CHEMBL275	Q07343	Phosphodiesterase 4B
CHEMBL2409	P34913	Epoxide hydratase
CHEMBL2530	P47824	P2X purinoceptor 1
CHEMBL1871	P10275	Androgen Receptor
CHEMBL1873	P00750	Tissue-type plasminogen activator
CHEMBL271	P49354	Protein farnesyltransferase/geranylgeranyltransferase type I alpha subunit
CHEMBL3114	P23739	Sucrase-isomaltase
CHEMBL4963	P14925	Peptidyl-glycine alpha-amidating monooxygenase
CHEMBL3338	P37268	Squalene synthetase
CHEMBL4026	P40763	Signal transducer and activator of transcription 3
CHEMBL2753	Q9Z0U4	GABA-B receptor 1
CHEMBL2407	P08419	Elastase 2A
CHEMBL2061	P19793	Retinoid X receptor alpha
CHEMBL3332	O77636	ADAM17
CHEMBL2883	P04183	Thymidine kinase, cytosolic
CHEMBL4029	P25024	Interleukin-8 receptor A
CHEMBL3204	Q01177	Plasminogen
CHEMBL2063	Q16739	Ceramide glucosyltransferase
CHEMBL2888	Q14832	Metabotropic glutamate receptor 3
CHEMBL4533	P54645	AMP-activated protein kinase, alpha-1 subunit
CHEMBL3333	O77823	Phosphodiesterase 4A
CHEMBL1875	Q13639	Serotonin 4 (5-HT4) receptor
CHEMBL4818	P16390	Voltage-gated potassium channel subunit Kv1.3
CHEMBL1889	P37288	Vasopressin V1a receptor
CHEMBL4813	P00189	Cytochrome P450 11A1
CHEMBL2085	P14174	Macrophage migration inhibitory factor
CHEMBL5360	Q9QXD6	Fructose-1,6-bisphosphatase 1
CHEMBL2088	P15085	Carboxypeptidase A1
CHEMBL3754	P10608	Beta-2 adrenergic receptor
CHEMBL2806	P21450	Endothelin receptor ET-A
CHEMBL4968	O77078	Beta-ketoacyl-ACP-synthase III
CHEMBL3203	Q02110	4-hydroxyphenylpyruvate dioxygenase
CHEMBL2889	Q9Y2R2	Hematopoietic cell protein-tyrosine phosphatase 70Z-PEP
CHEMBL1872	P04293	Human herpesvirus 1 DNA polymerase
CHEMBL277	P08911	Muscarinic acetylcholine receptor M5
CHEMBL2064	Q9UBS5	GABA-B receptor 1
CHEMBL4028	P49430	Thromboxane-A synthase
CHEMBL2886	P00558	Phosphoglycerate kinase 1
CHEMBL5566	P08487	1-phosphatidylinositol-4,5-bisphosphate phosphodiesterase gamma-1
CHEMBL5361	Q9QZT4	Group IIF secretory phospholipase A2
CHEMBL4027	P14600	Neurokinin 1 receptor
CHEMBL276	P08482	Muscarinic acetylcholine receptor M1
CHEMBL1870	P28702	Retinoid X receptor beta
CHEMBL2793	P48729	Casein kinase I alpha
CHEMBL2331	P10938	Phenylethanolamine N-methyltransferase
CHEMBL2065	P62593	Beta-lactamase TEM
CHEMBL5784	O60285	NUAK family SNF1-like kinase 1
CHEMBL1671609	Q96HE7	ERO1-like protein alpha
CHEMBL2154	Q9NZK7	Group IIE secretory phospholipase A2
CHEMBL4962	P04632	Calpain small subunit 1
CHEMBL4895	P30530	Tyrosine-protein kinase receptor UFO
CHEMBL4897	Q9H4B4	Serine/threonine-protein kinase PLK3
CHEMBL5623	P28563	Dual specificity protein phosphatase 1
CHEMBL3426	P47898	Serotonin 5a (5-HT5a) receptor
CHEMBL2803	P43403	Tyrosine-protein kinase ZAP-70
CHEMBL270	P33535	Mu opioid receptor
CHEMBL4966	P08104	Sodium channel protein type III alpha subunit
CHEMBL4967	Q9Y6K9	NF-kappa-B essential modulator
CHEMBL6024	O94907	Dickkopf-related protein 1
CHEMBL5961	P54763	Ephrin type-B receptor 2
CHEMBL1075095	P07342	Acetolactate synthase catalytic subunit, mitochondrial
CHEMBL1075096	O53585	UDP-galactofuranosyl transferase GlfT2
CHEMBL1250358	P25942	Tumor necrosis factor receptor superfamily member 5
CHEMBL4797	O88275	Peroxisome proliferator-activated receptor gamma
CHEMBL4790	Q15904	Vacuolar ATP synthase subunit S1
CHEMBL4153	Q60492	Sigma-1 receptor
CHEMBL293	P30191	GABA receptor alpha-6 subunit
CHEMBL5687	O25801	Aspartate-semialdehyde dehydrogenase
CHEMBL5684	O15146	Muscle, skeletal receptor tyrosine protein kinase
CHEMBL5170	O93400	beta-actin
CHEMBL5171	O34667	S-ribosylhomocysteine lyase
CHEMBL1795200	Q8ZEY1	4-diphosphocytidyl-2-C-methyl-D-erythritol kinase
CHEMBL4487	Q13177	Serine/threonine-protein kinase PAK 2
CHEMBL4484	Q06486	Casein kinase I delta
CHEMBL5770	P97520	C5a anaphylatoxin chemotactic receptor
CHEMBL4379	Q9Z0F8	ADAM17
CHEMBL5198	Q8TD08	Mitogen-activated protein kinase 15
CHEMBL5199	Q02858	Tyrosine-protein kinase TIE-2
CHEMBL5197	P46549	Serine/threonine-protein kinase SULU
CHEMBL6142	Q9UKK3	Poly [ADP-ribose] polymerase 4
CHEMBL3731	P15514	Amphiregulin
CHEMBL1671610	P00727	Cytosol aminopeptidase
CHEMBL1671613	Q9WV26	Type-1 angiotensin II receptor
CHEMBL5068	P70597	Prostanoid EP1 receptor
CHEMBL5516	Q8N2K0	Monoacylglycerol lipase ABHD12
CHEMBL5515	P43057	Protein kinase C-like 1
CHEMBL4576	Q9H2X6	Homeodomain-interacting protein kinase 2
CHEMBL4575	O43781	Dual-specificity tyrosine-phosphorylation regulated kinase 3
CHEMBL5135	O70344	Voltage-gated potassium channel subunit Kv7.1
CHEMBL263	P29089	Type-1B angiotensin II receptor
CHEMBL1275212	P50053	Ketohexokinase
CHEMBL4573	O15303	Metabotropic glutamate receptor 6
CHEMBL2622	P07943	Aldose reductase
CHEMBL2650	Q01061	Phosphodiesterase 1B
CHEMBL317	P08485	Muscarinic acetylcholine receptor M4
CHEMBL4805	Q99572	P2X purinoceptor 7
CHEMBL6080	P56726	Smoothened homolog
CHEMBL4372	P15917	Anthrax lethal factor
CHEMBL4779	P00784	Papain
CHEMBL3430	Q93RY0	Dihydrodipicolinate synthase
CHEMBL3746	P80365	11-beta-hydroxysteroid dehydrogenase 2
CHEMBL5774	O35678	Monoglyceride lipase
CHEMBL4804	P30305	Dual specificity phosphatase Cdc25B
CHEMBL2983	P03359	Simian sarcoma virus Pol protein
CHEMBL6088	P60953	Cell division control protein 42 homolog
CHEMBL3925	O93874	17-beta-hydroxysteroid-dehydrogenase
CHEMBL4482	O96013	Serine/threonine-protein kinase PAK 4
CHEMBL4157	P0CP75	Phospholipase B
CHEMBL315	P15823	Alpha-1b adrenergic receptor
CHEMBL312	P12527	Arachidonate 5-lipoxygenase
CHEMBL261	P00915	Carbonic anhydrase I
CHEMBL5689	P17752	Tryptophan 5-hydroxylase 1
CHEMBL4773	Q61606	Glucagon receptor
CHEMBL4801	P29466	Caspase-1
CHEMBL4802	P29473	Nitric-oxide synthase, endothelial
CHEMBL4574	Q8IWQ3	BR serine/threonine-protein kinase 2
CHEMBL3741	P11541	Phosphodiesterase 6A
CHEMBL2652	O00408	Phosphodiesterase 2A
CHEMBL4489	P41149	Melanocortin receptor 5
CHEMBL268	P43235	Cathepsin K
CHEMBL4803	P29474	Nitric-oxide synthase, endothelial
CHEMBL2651	Q63421	Phosphodiesterase 1C
CHEMBL5517	Q8N474	Secreted frizzled-related protein 1
CHEMBL3690	Q64737	GAR transformylase
CHEMBL3693	Q0GKD7	Farnesyl pyrophosphate synthase
CHEMBL3747	P97571	Calpain 1
CHEMBL3744	P42264	Glutamate receptor ionotropic kainate 3
CHEMBL3105	P09874	Poly [ADP-ribose] polymerase-1
CHEMBL4432	Q04631	Protein farnesyltransferase/geranylgeranyltransferase type I alpha subunit
CHEMBL4370	P16662	UDP-glucuronosyltransferase 2B7
CHEMBL3106	P19971	Thymidine phosphorylase
CHEMBL3921	Q9Y251	Heparanase
CHEMBL4793	Q86TI2	Dipeptidyl peptidase IX
CHEMBL4794	Q8NER1	Vanilloid receptor
CHEMBL5223	Q4Q5W4	Farnesyltransferase, putative
CHEMBL3896	Q9NY47	Voltage-gated calcium channel alpha2/delta subunit 2
CHEMBL5221	Q4G017	Nischarin
CHEMBL4808	P02708	Acetylcholine receptor protein alpha chain
CHEMBL4777	P25929	Neuropeptide Y receptor type 1
CHEMBL1275210	Q86SK9	Stearoyl-CoA desaturase 5
CHEMBL4374	Q9Y5X4	Photoreceptor-specific nuclear receptor
CHEMBL313	P31652	Serotonin transporter
CHEMBL3431	Q4FZV0	Beta-mannosidase
CHEMBL5685	O15245	Solute carrier family 22 member 1
CHEMBL2434	P25025	Interleukin-8 receptor B
CHEMBL265	P18901	Dopamine D1 receptor
CHEMBL3323	P04800	Cytochrome P450 3A1
CHEMBL3438	Q05513	Protein kinase C zeta
CHEMBL5353	P13516	Acyl-CoA desaturase 1
CHEMBL310	Q00959	Glutamate [NMDA] receptor subunit epsilon 1
CHEMBL2577	P26431	Sodium/hydrogen exchanger 1
CHEMBL2343	O00141	Serine/threonine-protein kinase Sgk1
CHEMBL4378	Q9Z0Y2	Phospholipase A2 group 1B
CHEMBL4807	P00630	Phospholipase A2 (Bee)
CHEMBL4481	P35228	Nitric oxide synthase, inducible
CHEMBL2991	O35435	Dihydroorotate dehydrogenase
CHEMBL1741162	O15305	Phosphomannomutase 2
CHEMBL5356	P38605	Cycloartenol synthase
CHEMBL4376	Q92630	Dual-specificity tyrosine-phosphorylation regulated kinase 2
CHEMBL5359	Q9P8Q7	Isocitrate lyase
CHEMBL2382	P17655	Calpain 2
CHEMBL5772	P98161	Polycystin-1
CHEMBL3326	P52700	Beta-lactamase L1
CHEMBL269	P33533	Delta opioid receptor
CHEMBL2505	Q15257	Protein phosphatase 2A regulatory subunit B'
CHEMBL2995	O08537	Estrogen receptor beta
CHEMBL2345	P51812	Ribosomal protein S6 kinase alpha 3
CHEMBL4796	P17538	Beta-chymotrypsin
CHEMBL4656	P03120	Human papillomavirus regulatory protein E2
CHEMBL260	Q16539	MAP kinase p38 alpha
CHEMBL3924	Q9NRW4	Dual specificity phosphatase 22
CHEMBL3691	Q13822	Autotaxin
CHEMBL3922	P50579	Methionine aminopeptidase 2
CHEMBL5518	Q8N4C8	Misshapen-like kinase 1
CHEMBL2509	Q9TU34	Inositol 1,4,5-trisphosphate receptor type 1
CHEMBL1795182	Q9N623	Chloroquine resistance transporter
CHEMBL3923	Q9Y2I1	Nischarin
CHEMBL2432	Q9H4A4	Aminopeptidase B
CHEMBL3219	P19835	Cholesterol esterase
CHEMBL5908	Q9NUX5	Protection of telomeres protein 1
CHEMBL3743	P70606	Small conductance calcium-activated potassium channel protein 1
CHEMBL2346	P49888	Estrogen sulfotransferase
CHEMBL2347	Q8VH37	Histone deacetylase 8
CHEMBL6153	Q9H6P5	Threonine aspartase 1
CHEMBL4446	Q9Y5K2	Kallikrein 4
CHEMBL2349	P15735	Phosphorylase kinase gamma subunit 2
CHEMBL3322	P43253	Prostanoid IP receptor
CHEMBL3327	Q5CGA3	Dihydrofolate reductase
CHEMBL3100	P02753	Plasma retinol-binding protein
CHEMBL3107	P09038	Basic fibroblast growth factor
CHEMBL4974	O34483	HPr kinase
CHEMBL5992	Q02318	Sterol 26-hydroxylase, mitochondrial
CHEMBL5993	O15528	25-hydroxyvitamin D-1 alpha hydroxylase, mitochondrial
CHEMBL5991	P31944	Caspase-14
CHEMBL5997	Q16854	Deoxyguanosine kinase, mitochondrial
CHEMBL1613743	P14598	Neutrophil cytosol factor 1
CHEMBL1641345	Q9Y745	Aureobasidin-resistance protein
CHEMBL1641344	P36107	Inositol phosphorylceramide synthase catalytic subunit AUR1
CHEMBL1641346	Q5TIX5	Putative uncharacterized protein atpE
CHEMBL1628469	Q8TD43	Transient receptor potential cation channel subfamily M member 4
CHEMBL1628468	Q9NZQ8	Transient receptor potential cation channel subfamily M member 5
CHEMBL1275219	Q2KHZ8	Glucosylceramidase
CHEMBL1628461	Q8TDS5	Oxoeicosanoid receptor 1
CHEMBL1628463	Q16281	Cyclic nucleotide-gated cation channel alpha-3
CHEMBL1628462	Q8NEC5	Cation channel sperm-associated protein 1
CHEMBL1628467	Q16515	Amiloride-sensitive cation channel 1, neuronal
CHEMBL1847	P28472	GABA receptor beta-3 subunit
CHEMBL4014	P42684	Tyrosine-protein kinase ABL2
CHEMBL1795170	Q62190	Macrophage-stimulating protein receptor
CHEMBL1795176	Q9NQR1	N-lysine methyltransferase SETD8
CHEMBL1795177	Q9H5I1	Histone-lysine N-methyltransferase SUV39H2
CHEMBL5551	O00337	Sodium/nucleoside cotransporter 1
CHEMBL1795178	P01137	Transforming growth factor beta-1
CHEMBL5690	P17865	Cell division protein ftsZ
CHEMBL5692	P18509	Pituitary adenylate cyclase-activating polypeptide
CHEMBL4745	E9Q401	Ryanodine receptor 2
CHEMBL5000	P43117	Prostanoid FP receptor
CHEMBL5841	P12318	Low affinity immunoglobulin gamma Fc region receptor II-a
CHEMBL5418	Q9W6Q1	Sodium/hydrogen exchanger
CHEMBL3772	Q13255	Metabotropic glutamate receptor 1
CHEMBL2519	Q14697	Neutral alpha-glucosidase AB
CHEMBL259	P32245	Melanocortin receptor 4
CHEMBL1993	P26358	DNA (cytosine-5)-methyltransferase 1
CHEMBL3356	P05177	Cytochrome P450 1A2
CHEMBL5189	P10481	Sialidase
CHEMBL1845	P35498	Sodium channel protein type I alpha subunit
CHEMBL5187	P10605	Cathepsin B
CHEMBL4343	P06766	DNA polymerase beta
CHEMBL5160	Q6RI86	Transient receptor potential cation channel subfamily A member 1
CHEMBL4740	Q7YY07	Histone deacetylase
CHEMBL4012	Q59487	Dihydrofolate reductase
CHEMBL5765	P96275	Peptide deformylase
CHEMBL4741	P63096	Guanine nucleotide-binding protein G(i), alpha-1 subunit
CHEMBL4010	P24433	Human herpesvirus 6 protease
CHEMBL4975	P28190	Adenosine A1 receptor
CHEMBL4165	Q07702	DNA gyrase subunit A
CHEMBL2649	P22437	Cyclooxygenase-1
CHEMBL1995	P43119	Prostanoid IP receptor
CHEMBL5697	Q9GZT9	Egl nine homolog 1
CHEMBL3354	P90518	Glutathionylspermidine synthase
CHEMBL3590	Q05469	Hormone sensitive lipase
CHEMBL258	P06239	Tyrosine-protein kinase LCK
CHEMBL3917	P18113	Thyroid hormone receptor beta-1
CHEMBL5010	Q8R2Y0	Monoacylglycerol lipase ABHD6
CHEMBL1848	P68371	Tubulin beta-2 chain
CHEMBL4636	P78600	Prolyl-tRNA synthetase
CHEMBL257	P35351	Angiotensin II type 2 (AT-2) receptor
CHEMBL3594	Q16790	Carbonic anhydrase IX
CHEMBL3918	P18433	Receptor-type tyrosine-protein phosphatase alpha
CHEMBL3351	Q13085	Acetyl-CoA carboxylase 1
CHEMBL5166	P00521	Tyrosine-protein kinase V-ABL
CHEMBL4342	O15496	Group X secretory phospholipase A2
CHEMBL5181	Q700B8	Chitinase C1
CHEMBL4744	Q28838	Alpha-2a adrenergic receptor
CHEMBL3910	P50172	11-beta-hydroxysteroid dehydrogenase 1
CHEMBL4748	P41148	Heat shock protein 90 beta
CHEMBL5696	P19440	Gamma-glutamyltranspeptidase 1
CHEMBL5502	Q8X6S1	Modulator of drug activity A
CHEMBL255	P29275	Adenosine A2b receptor
CHEMBL5763	P81908	Cholinesterase
CHEMBL3486	Q54A96	Dihydroorotate dehydrogenase
CHEMBL3595	P42263	Glutamate receptor ionotropic, AMPA 3
CHEMBL5694	P18858	DNA ligase 1
CHEMBL5162	Q6W5P4	Neuropeptide S receptor
CHEMBL4979	P13866	Sodium/glucose cotransporter 1
CHEMBL2642	Q61391	Neprilysin
CHEMBL2371	P20417	Protein-tyrosine phosphatase 1B
CHEMBL5332	Q13164	Mitogen-activated protein kinase 7
CHEMBL2517	Q9UBX1	Cathepsin F
CHEMBL2425	Q07422	Dihydrofolate reductase
CHEMBL4017	Q62968	Sodium channel protein type X alpha subunit
CHEMBL251	P29274	Adenosine A2a receptor
CHEMBL5553	O00571	ATP-dependent RNA helicase DDX3X
CHEMBL4581	P52732	Kinesin-like protein 1
CHEMBL3919	P19156	Potassium-transporting ATPase alpha chain 1
CHEMBL5990	P38398	Breast cancer type 1 susceptibility protein
CHEMBL1994	P08235	Mineralocorticoid receptor
CHEMBL3911	Q15722	Leukotriene B4 receptor 1
CHEMBL5168	P17952	UDP-N-acetylmuramate--L-alanine ligase
CHEMBL4978	O75795	UDP-glucuronosyltransferase 2B17
CHEMBL4973	P43004	Excitatory amino acid transporter 2
CHEMBL1846	P21817	Ryanodine receptor 1
CHEMBL5693	P18539	Beta-lactamase
CHEMBL1997	Q99808	Equilibrative nucleoside transporter 1
CHEMBL5762	P31641	Sodium- and chloride-dependent taurine transporter
CHEMBL4742	P09471	Guanine nucleotide-binding protein G(o), alpha subunit 1
CHEMBL253	P34972	Cannabinoid CB2 receptor
CHEMBL1613741	Q8TE23	Taste receptor type 1 member 2
CHEMBL256	P33765	Adenosine A3 receptor
CHEMBL3916	P02718	Acetylcholine receptor protein delta chain
CHEMBL4747	P43143	Neuronal acetylcholine receptor subunit alpha-6
CHEMBL2514	O95665	Neurotensin receptor 2
CHEMBL252	P25101	Endothelin receptor ET-A
CHEMBL4588	P22894	Matrix metalloproteinase 8
CHEMBL5508	Q63470	Dual specificity tyrosine-phosphorylation-regulated kinase 1A
CHEMBL3359	P21462	Formyl peptide receptor 1
CHEMBL2424	Q04760	Glyoxalase I
CHEMBL4013	P03234	Human herpesvirus 4 protease/capsid scaffold protein
CHEMBL4586	P08170	Seed lipoxygenase-1
CHEMBL3771	P16753	Human herpes virus 5 capsid protein P40
CHEMBL1991	O14920	Inhibitor of nuclear factor kappa B kinase beta subunit
CHEMBL5163	Q9NY46	Sodium channel protein type III alpha subunit
CHEMBL5161	Q6T3U3	Niemann-Pick C1-like protein 1
CHEMBL4340	P53602	Mevalonate pyrophosphate decarboxylase
CHEMBL5764	P94958	Beta-lactamase
CHEMBL5768	P97287	Induced myeloid leukemia cell differentiation protein Mcl-1 homolog
CHEMBL5188	P10686	1-phosphatidylinositol-4,5-bisphosphate phosphodiesterase gamma-1
CHEMBL5183	Q9Z1M0	P2X purinoceptor 7
CHEMBL5691	P18493	Poly [ADP-ribose] polymerase 1
CHEMBL4166	P97584	NADP-dependent leukotriene B4 12-hydroxydehydrogenase
CHEMBL5503	Q14994	Nuclear receptor subfamily 1 group I member 3
CHEMBL5509	Q63644	Rho-associated protein kinase 1
CHEMBL2512	Q14571	Inositol 1,4,5-trisphosphate receptor type 2
CHEMBL6026	P28562	Dual specificity protein phosphatase 1
CHEMBL4169	P07293	Voltage-gated L-type calcium channel alpha-1S subunit
CHEMBL5439	A8RR46	Beta-lactamase
CHEMBL2429	Q99MI5	Spermidine synthase
CHEMBL4084	P11440	Cyclin-dependent kinase 1
CHEMBL3172	Q12882	Dihydropyrimidine dehydrogenase
CHEMBL3178	O60704	Protein-tyrosine sulfotransferase 2
CHEMBL328	P20236	GABA receptor alpha-3 subunit
CHEMBL327	P22909	Alpha-2a adrenergic receptor
CHEMBL3008	Q9ET01	Liver glycogen phosphorylase
CHEMBL4905	P23470	Receptor-type tyrosine-protein phosphatase gamma
CHEMBL4900	Q9BZL6	Serine/threonine-protein kinase D2
CHEMBL2493	Q14012	CaM kinase I alpha
CHEMBL3372	P31388	Serotonin 6 (5-HT6) receptor
CHEMBL1770043	Q38DI7	6-phosphogluconate dehydrogenase, decarboxylating, putative
CHEMBL1770042	Q5NGP7	Arabinose phosphate isomerase
CHEMBL3806	Q15653	NF-kappaB inhibitor beta
CHEMBL6187	Q7DHH4	MecA
CHEMBL4349	Q02083	N-acylsphingosine-amidohydrolase
CHEMBL5983	O60218	Aldo-keto reductase family 1 member B10
CHEMBL1641356	P80456	Aldehyde oxidase
CHEMBL1641357	Q5FB27	Aldehyde oxidase
CHEMBL1641354	O54754	Aldehyde oxidase
CHEMBL1641353	P24928	DNA-directed RNA polymerase II subunit RPB1
CHEMBL5607	Q15835	Rhodopsin kinase
CHEMBL5602	Q15465	Sonic hedgehog protein
CHEMBL1628470	Q9BX84	Transient receptor potential cation channel subfamily M member 6
CHEMBL1628471	Q16280	Cyclic nucleotide-gated olfactory channel
CHEMBL1628476	P29973	cGMP-gated cation channel alpha-1
CHEMBL1628474	Q9NQA5	Transient receptor potential cation channel subfamily V member 5
CHEMBL402	P04035	HMG-CoA reductase
CHEMBL1857	P0AEK4	Enoyl-[acyl-carrier-protein] reductase
CHEMBL3002	P30926	Neuronal acetylcholine receptor subunit beta-4
CHEMBL4354	P97266	Mu opioid receptor
CHEMBL1075267	P09610	3-hydroxy-3-methylglutaryl-coenzyme A reductase
CHEMBL4008	Q6QCL9	Human herpesvirus 3 deoxypyrimidine kinase
CHEMBL4335	Q9WUI1	MAP kinase p38 beta
CHEMBL1987	P43088	Prostanoid FP receptor
CHEMBL3173	P48664	Excitatory amino acid transporter 4
CHEMBL1907608	Q00960,Q8VHN2,P35439,Q00959,Q00961,Q9R1M7,Q62645	Glutamate NMDA receptor
CHEMBL4009	P28857	Human herpesvirus 6 DNA polymerase
CHEMBL3626	Q7YY76	Histone deacetylase
CHEMBL3809	Q28969	Nitric-oxide synthase, endothelial
CHEMBL1907609	P08911,P08485,P08483,P08482,P10980	Muscarinic acetylcholine receptor
CHEMBL4908	Q923Y8	Trace amine-associated receptor 1
CHEMBL1854	P22888	Luteinizing hormone/Choriogonadotropin receptor
CHEMBL6184	Q63380	Transporter
CHEMBL1859	O95180	Voltage-gated T-type calcium channel alpha-1H subunit
CHEMBL1980	Q14524	Sodium channel protein type V alpha subunit
CHEMBL6188	P14677	Penicillin-binding protein 2x
CHEMBL3009	Q15303	Receptor protein-tyrosine kinase erbB-4
CHEMBL1075149	Q9UPY5	Cystine/glutamate transporter
CHEMBL1989	P16444	Renal dipeptidase
CHEMBL3367	P00959	Methionyl-tRNA synthetase
CHEMBL5537	Q9WVF6	Group IID secretory phospholipase A2
CHEMBL4174	Q8WWR8	Sialidase 4
CHEMBL2635	P51452	Dual specificity protein phosphatase 3
CHEMBL6180	P35961	Envelope glycoprotein gp160
CHEMBL4350	P24226	Histidinol dehydrogenase
CHEMBL1984	P0A749	UDP-N-acetylglucosamine 1-carboxyvinyltransferase
CHEMBL1907603	Q05586,Q13224	Glutamate NMDA receptor; GRIN1/GRIN2B
CHEMBL3803	P02712	Acetylcholine receptor protein beta chain
CHEMBL4756	P02879	Ricin
CHEMBL2749	P05622	Platelet-derived growth factor receptor beta
CHEMBL4596	P51685	C-C chemokine receptor type 8
CHEMBL4005	P42336	PI3-kinase p110-alpha subunit
CHEMBL3171	Q05932	Folylpoly-gamma-glutamate synthetase
CHEMBL320	P08483	Muscarinic acetylcholine receptor M3
CHEMBL1853	P31391	Somatostatin receptor 4
CHEMBL4755	Q63118	Calcitonin gene-related peptide type 1 receptor
CHEMBL2980	Q9BEG3	Arachidonate 5-lipoxygenase
CHEMBL401	Q00961	Glutamate [NMDA] receptor subunit epsilon 3
CHEMBL4595	P61794	Lysophosphatidic acid receptor Edg-2
CHEMBL1850	P21918	Dopamine D5 receptor
CHEMBL326	P23944	Alpha-1d adrenergic receptor
CHEMBL1907601	P11802,P24385	Cyclin-dependent kinase 4/cyclin D1
CHEMBL3000	Q9UNI1	Elastase 1
CHEMBL1770047	Q9NY91	Low affinity sodium-glucose cotransporter
CHEMBL4352	Q9EPB1	Dipeptidyl peptidase II
CHEMBL324	P08909	Serotonin 2c (5-HT2c) receptor
CHEMBL2741	Q02759	Arachidonate 12-lipoxygenase
CHEMBL3175	Q92547	Topoisomerase (DNA) II binding protein 1
CHEMBL5027	P39748	Flap endonuclease 1
CHEMBL4757	P06633	Imidazoleglycerol-phosphate dehydratase
CHEMBL4998	P17301	Integrin alpha-2
CHEMBL6056	Q9TSZ1	Renin
CHEMBL3805	Q13698	Voltage-gated L-type calcium channel alpha-1S subunit
CHEMBL2569	P55157	Microsomal triglyceride transfer protein large subunit
CHEMBL1981	P06213	Insulin receptor
CHEMBL3150	P13053	Vitamin D receptor
CHEMBL5750	Q92993	Histone acetyltransferase KAT5
CHEMBL4592	O08590	Amine oxidase, copper containing
CHEMBL2292	Q13627	Dual-specificity tyrosine-phosphorylation regulated kinase 1A
CHEMBL5756	O35078	D-amino-acid oxidase
CHEMBL3259	P15684	Aminopeptidase N
CHEMBL5538	Q9WVG6	Histone-arginine methyltransferase CARM1
CHEMBL3179	P54577	Tyrosyl-tRNA synthetase
CHEMBL5536	Q9WMX2	Genome polyprotein
CHEMBL325	Q13547	Histone deacetylase 1
CHEMBL4909	Q62928	Prostanoid EP2 receptor
CHEMBL2633	P15309	Prostatic acid phosphatase
CHEMBL5532	Q6GAT0	Tryptophanyl-tRNA synthetase
CHEMBL2604	O35880	Isoleucyl-tRNA synthetase
CHEMBL1852	P0A8V2	DNA-directed RNA polymerase beta chain
CHEMBL1075059	Q45614	Sensor histidine kinase yycG
CHEMBL5020	P12807	Amine oxidase, copper containing
CHEMBL1075140	O54798	Bombesin receptor subtype-3
CHEMBL2305	P07154	Cathepsin L
CHEMBL3587	Q02750	Dual specificity mitogen-activated protein kinase kinase 1
CHEMBL1907606	P28482,P27361	Mitogen-activated protein kinase; ERK1/ERK2
CHEMBL323	P30994	Serotonin 2b (5-HT2b) receptor
CHEMBL329	P25095	Type-1A angiotensin II receptor
CHEMBL4941	Q13126	S-methyl-5-thioadenosine phosphorylase
CHEMBL4002	P12081	Histidyl-tRNA synthetase
CHEMBL4366	P16054	Protein kinase C epsilon
CHEMBL6046	Q61221	Hypoxia-inducible factor 1-alpha
CHEMBL4170	Q9Z1N1	Fructose-1,6-bisphosphatase 2
CHEMBL2309	Q09470	Voltage-gated potassium channel subunit Kv1.1
CHEMBL5349	P12314	High affinity immunoglobulin gamma Fc receptor I
CHEMBL4753	P29853	Beta-galactosidase
CHEMBL4759	P43428	Glucose-6-phosphatase
CHEMBL5025	Q8CFK4	Tyrosine-protein kinase TEC
CHEMBL4359	Q97RU8	UDP-N-acetylmuramoylalanine--D-glutamate ligase
CHEMBL4357	P07265	Alpha-glucosidase MAL62
CHEMBL5755	O32393	Adenylate cyclase
CHEMBL5757	O35240	Amiloride-sensitive cation channel 3
CHEMBL1075260	Q4U2W2	1,3-beta-D-glucan synthase subunit
CHEMBL5539	Q9X6V3	Penicillin-binding protein 2
CHEMBL5534	Q43077	Amine oxidase
CHEMBL5535	O54890	Integrin beta-3
CHEMBL3908	O87171	Lignostilbene alpha, beta-dioxygenase
CHEMBL3906	Q15349	Ribosomal protein S6 kinase alpha 2
CHEMBL2183	P97288	Serotonin 4 (5-HT4) receptor
CHEMBL5408	Q9UHD2	Serine/threonine-protein kinase TBK1
CHEMBL2186	Q9D6N1	Carbonic anhydrase XIII
CHEMBL2189	P17425	HMG-CoA synthase
CHEMBL5400	P41738	Aryl hydrocarbon receptor
CHEMBL2249	P28300	Lysyl oxidase
CHEMBL5771	P97793	ALK tyrosine kinase receptor
CHEMBL1293199	Q99986	Serine/threonine-protein kinase VRK1
CHEMBL3432	Q4ACT8	Angiotensin-converting enzyme
CHEMBL3343	P16277	Tyrosine-protein kinase BLK
CHEMBL5811	P21757	Macrophage scavenger receptor types I and II
CHEMBL2248	P12319	IgE Fc receptor, alpha-subunit
CHEMBL5810	P21709	Ephrin type-A receptor 1
CHEMBL3165	P29074	Protein-tyrosine phosphatase MEG1
CHEMBL3164	O60266	Adenylate cyclase type III
CHEMBL3167	P27169	Serum paraoxonase/arylesterase 1
CHEMBL5506	Q63341	Macrophage metalloelastase
CHEMBL1075173	Q9H4A3	Serine/threonine-protein kinase WNK1
CHEMBL3018	Q9Y5Y6	Matriptase
CHEMBL4134	P29322	Ephrin type-A receptor 8
CHEMBL1075174	P0A3M1	Beta-lactamase SHV-5
CHEMBL3011	Q07001	Acetylcholine receptor protein delta chain
CHEMBL3013	Q8BGY9	Choline transporter
CHEMBL4911	P0AB91	3-deoxy-D-arabino-heptulosonate 7-phosphate synthase, Phe-sensitive
CHEMBL3761	Q9HCG7	Beta-glucosidase
CHEMBL3762	P22002	Voltage-gated L-type calcium channel alpha-1C subunit
CHEMBL1883	P17787	Neuronal acetylcholine receptor protein beta-2 subunit
CHEMBL330	P35439	Glutamate (NMDA) receptor subunit zeta 1
CHEMBL4136	P0C869	Phospholipase A2 group 1VB
CHEMBL4438	P36873	Serine/threonine protein phosphatase PP1-gamma catalytic subunit
CHEMBL4618	P09960	Leukotriene A4 hydrolase
CHEMBL6194	Q01782	Pteridine reductase 1
CHEMBL1075280	P22518	Dual specificity protein kinase CLK1
CHEMBL4913	P0A953	3-oxoacyl-[acyl-carrier-protein] synthase 1
CHEMBL4917	P01024	Complement C3
CHEMBL244	P00742	Coagulation factor X
CHEMBL2726	Q99519	Sialidase 1
CHEMBL3592	Q14534	Squalene monooxygenase
CHEMBL3348	P23711	Heme oxygenase 2
CHEMBL3769	P00760	Trypsin I
CHEMBL1293197	Q9BZP6	Acidic mammalian chitinase
CHEMBL4914	P0A6R0	3-oxoacyl-[acyl-carrier-protein] synthase 3
CHEMBL4336	P30557	Prostanoid EP3 receptor
CHEMBL1293193	P01160	Atrial natriuretic factor
CHEMBL4106	P80209	Cathepsin D
CHEMBL2045	P04746	Pancreatic alpha-amylase
CHEMBL5401	P42226	Signal transducer and activator of transcription 6
CHEMBL6197	Q7JHP9	Transporter
CHEMBL3346	P10274	Human T-cell leukemia virus type I protease
CHEMBL4726	O07911	Receptor-histidine kinase AgrC
CHEMBL1293198	O02768	Prostaglandin G/H synthase 2
CHEMBL3985	O77773	Voltage-dependent calcium channel alpha2delta subunit
CHEMBL3902	P09211	Glutathione S-transferase Pi
CHEMBL3347	P11798	CaM kinase II alpha
CHEMBL3012	Q13946	Phosphodiesterase 7A
CHEMBL1782	P14324	Farnesyl diphosphate synthase
CHEMBL4610	O43895	Xaa-Pro aminopeptidase 2
CHEMBL3764	Q9UKP6	Urotensin II receptor
CHEMBL335	P18031	Protein-tyrosine phosphatase 1B
CHEMBL5406	Q86X55	Histone-arginine methyltransferase CARM1
CHEMBL2364	D2K2A8	Hepatitis C virus NS4A protein
CHEMBL3452	Q28037	Vitamin D receptor
CHEMBL1881	P43116	Prostanoid EP2 receptor
CHEMBL5402	P42227	Signal transducer and activator of transcription 3
CHEMBL2368	P35406	Dopamine D1 receptor
CHEMBL4729	P20813	Cytochrome P450 2B6
CHEMBL1795167	Q9QUK6	Toll-like receptor 4
CHEMBL2452	O09175	Aminopeptidase B
CHEMBL248	P08246	Leukocyte elastase
[truncated: 1,237 more rows]
